# Supplementary material for: MicroRNA and transcriptome analysis in periocular Sebaceous Gland Carcinoma
Source: Sci Rep. 2018 May 14;8:7531. doi: 10.1038/s41598-018-25900-z (PMC5951834; doi:10.1038/s41598-018-25900-z)
Supplement: Supplementary file 2 — Supplementary Table S1 [file 41598_2018_25900_MOESM2_ESM.xlsx]

## Sheet: Common miRNA in SGC
Comparison between nodular vs control and pagetoid vs control comparisons, using p < 0.05 threshold
39 DE microRNAs shared between nodular vs control and pagetoid vs control comparisons
		nodular vs control, p < 0.05				pagetoid vs control, p < 0.05
Name	ACC_ID	logFC (nodular vs control)	AveExpr	P.Value	adj.P.Val	logFC (pagetoid vs control)	AveExpr	P.Value	adj.P.Val
RPL19	NM_000981.3	-1.11294	9.07779	0.0335961	0.29078	-1.01149	9.07779	0.0489536	0.401225
hsa-let-7c	nmiR00003.1	-0.609151	7.54444	0.0392111	0.310799	-0.792764	7.54444	0.011859	0.22897
hsa-miR-103	nmiR00012.1	2.87321	7.48795	0.0104747	0.230515	2.74362	7.48795	0.0132613	0.249643
hsa-miR-106b	nmiR00016.1	2.54079	5.85183	6.34e-05	0.0410634	2.16958	5.85183	0.000212978	0.0350883
hsa-miR-1226	nmiR00044.1	-0.645204	4.25758	0.0256014	0.280135	-0.686959	4.25758	0.0192547	0.268491
hsa-miR-126	nmiR00076.1	-1.10047	10.9213	0.0212444	0.258017	-1.49195	10.9213	0.00430919	0.185683
hsa-miR-136	nmiR00144.1	-1.41521	5.39599	0.0234212	0.267215	-1.84026	5.39599	0.00619962	0.194513
hsa-miR-15b	nmiR00180.1	1.98172	6.73336	0.0195115	0.244869	2.225	6.73336	0.0110419	0.22897
hsa-miR-16	nmiR00181.1	4.70925	9.10239	0.038611	0.310799	4.80871	9.10239	0.0354862	0.346137
hsa-miR-183	nmiR00191.1	1.99782	5.0167	0.000806609	0.075922	1.96749	5.0167	0.000895754	0.0843128
hsa-miR-191	nmiR00204.1	1.30061	6.29839	0.00554439	0.230515	2.27903	6.29839	0.000125363	0.0350883
hsa-miR-19a	nmiR00224.1	2.1973	3.94508	0.000150714	0.0410634	1.28555	3.94508	0.00552202	0.194513
hsa-miR-21	nmiR00238.1	2.60919	9.71894	0.00938579	0.230515	2.28751	9.71894	0.0181609	0.268491
hsa-miR-25	nmiR00262.1	2.03483	6.63994	0.00551705	0.230515	1.35861	6.63994	0.0390617	0.36361
hsa-miR-27a	nmiR00265.1	1.86582	5.22135	0.016281	0.230515	1.81994	5.22135	0.0183369	0.268491
hsa-miR-299-3p	nmiR00273.2	-0.894309	2.79635	0.0389416	0.310799	-1.21523	2.79635	0.0093877	0.22897
hsa-miR-29a	nmiR00275.1	-0.92718	9.78542	0.00913045	0.230515	-1.63817	9.78542	0.00023299	0.0350883
hsa-miR-32	nmiR00293.2	1.40554	3.60133	0.0114294	0.230515	1.10267	3.60133	0.0350235	0.346137
hsa-miR-331-3p	nmiR00308.1	1.67417	4.16134	0.000272665	0.0410634	1.28165	4.16134	0.00173884	0.119032
hsa-miR-346	nmiR00323.1	0.586949	3.89358	0.0472579	0.317068	0.958666	3.89358	0.00443863	0.185683
hsa-miR-34a	nmiR00324.1	2.97976	5.37274	0.000521668	0.0561166	2.83627	5.37274	0.000737225	0.0793044
hsa-miR-429	nmiR00367.2	1.62974	4.91388	0.00228898	0.158739	2.20479	4.91388	0.000289219	0.0362969
hsa-miR-493	nmiR00399.1	1.23195	4.0219	0.00940565	0.230515	1.20997	4.0219	0.0103399	0.22897
hsa-miR-520d-5p+hsa-miR-527+hsa-miR-518a-5p	nmiR00456.1	1.27916	4.06291	0.00790063	0.230515	1.18722	4.06291	0.0117121	0.22897
hsa-miR-548a-3p	nmiR00480.1	-1.22229	5.11403	0.0127131	0.230515	-1.25313	5.11403	0.0111954	0.22897
hsa-miR-548a-5p	nmiR00481.1	0.84486	3.822	0.0335073	0.29078	0.956228	3.822	0.0194219	0.268491
hsa-miR-548l	nmiR00495.1	-1.50221	4.19466	0.0103138	0.230515	-1.15825	4.19466	0.034668	0.346137
hsa-miR-619	nmiR00574.1	-2.01907	5.6467	0.0149968	0.230515	-1.54896	5.6467	0.0473226	0.401225
hsa-miR-708	nmiR00630.1	1.59509	5.16402	0.0025297	0.158739	1.7755	5.16402	0.00126817	0.0954929
hsa-miR-9	nmiR00662.2	4.12	6.23815	0.000246851	0.0410634	4.34384	6.23815	0.000166171	0.0350883
hsa-miR-92a	nmiR00668.1	1.19454	10.069	0.00568906	0.230515	1.05508	10.069	0.0111559	0.22897
hsa-miR-93	nmiR00670.2	2.08589	5.13084	0.00026901	0.0410634	1.32157	5.13084	0.00545193	0.194513
hsa-miR-96	nmiR00684.1	2.00645	7.47035	0.00866251	0.230515	1.70505	7.47035	0.0195935	0.268491
hsa-miR-1975	nmiR00691.1	1.46918	5.71349	0.00377363	0.21858	1.5013	5.71349	0.00331285	0.159343
hsa-miR-1979	nmiR00695.1	1.68654	5.86002	0.00221441	0.158739	2.49739	5.86002	0.000141474	0.0350883
ebv-miR-BART6-5p	nmiR00746.1	-2.03853	6.14052	0.0115247	0.230515	-1.53476	6.14052	0.0415721	0.377154
ebv-miR-BHRF1-1	nmiR00750.1	1.24774	4.72941	0.0439161	0.317068	1.59577	4.72941	0.0149574	0.261928
hsv1-miR-H4-5p	nmiR00776.1	1.29697	3.75403	0.00691373	0.230515	1.08661	3.75403	0.0172361	0.268491
kshv-miR-K12-9	nmiR00798.1	-1.37345	5.17333	0.00809301	0.230515	-1.22462	5.17333	0.0146478	0.261928

## Sheet: Nodular specific miRNA
Comparison between nodular vs control and pagetoid vs control comparisons, using p < 0.05 threshold
75 significant DE microRNAs unique to nodular vs control comparison
		nodular vs control, p < 0.05				pagetoid vs control, nonsignificant
Name	ACC_ID	logFC (nodular vs control)	AveExpr	P.Value	adj.P.Val	logFC (pagetoid vs control)	AveExpr	P.Value	adj.P.Val
hsa-miR-885-5p	nmiR00651.1	-0.854111	3.66267	0.0317739	0.29078	-0.00430011	3.66267	0.990122	0.998136
hsa-miR-132	nmiR00134.1	2.65929	0.901891	0.017945	0.233305	-0.0231944	0.901891	0.980553	0.997968
hsa-miR-143	nmiR00154.1	2.17393	5.56952	0.0274554	0.286623	0.0591738	5.56952	0.944782	0.987271
kshv-miR-K12-2	nmiR00789.1	-0.827777	3.79155	0.0379634	0.310722	-0.0593548	3.79155	0.866022	0.978151
hsa-miR-1205	nmiR00034.1	-1.02028	2.13911	0.032399	0.29078	-0.0708904	2.13911	0.86506	0.978151
hsa-miR-548g	nmiR00490.1	-1.62619	7.29671	0.00983766	0.230515	-0.0978547	7.29671	0.849744	0.973747
hsa-miR-543	nmiR00477.1	-1.11002	2.94628	0.0164462	0.230515	0.114455	2.94628	0.769709	0.936727
hsa-miR-769-3p	nmiR00639.1	0.61758	2.66524	0.0442203	0.317068	-0.081295	2.66524	0.766136	0.936727
hsa-miR-487b	nmiR00391.1	0.899027	3.4262	0.0327247	0.29078	0.120698	3.4262	0.743781	0.928632
hsa-miR-886-5p	nmiR00653.1	-1.2187	3.46466	0.00244407	0.158739	0.113115	3.46466	0.710705	0.917943
hsa-miR-214	nmiR00242.1	1.15857	3.94415	0.0418148	0.317068	0.231308	3.94415	0.648307	0.881123
hsa-miR-873	nmiR00643.2	-1.10021	2.60645	0.0330434	0.29078	-0.21335	2.60645	0.638718	0.877655
hsa-miR-1178	nmiR00020.1	0.978131	2.28255	0.0153757	0.230515	0.165866	2.28255	0.626888	0.869331
ebv-miR-BART17-5p	nmiR00730.1	-0.888355	3.95986	0.0358556	0.303362	-0.184228	3.95986	0.62278	0.869331
hsa-miR-150	nmiR00169.1	3.03246	6.42365	0.0179704	0.233305	0.618589	6.42365	0.572215	0.839918
hsa-miR-891a	nmiR00658.1	-0.693429	2.82683	0.0480788	0.317573	0.184519	2.82683	0.559231	0.833864
hcmv-miR-UL148D	nmiR00754.1	-1.41796	1.96749	0.0168371	0.230515	-0.303908	1.96749	0.547935	0.820705
NEG_H(0)	nmiR00805.1	-0.866645	3.68966	0.0327072	0.29078	-0.219926	3.68966	0.539751	0.820705
hsa-miR-374b	nmiR00343.1	1.27919	4.84715	0.00755539	0.230515	0.245466	4.84715	0.5299	0.819286
hsa-miR-513b	nmiR00428.1	0.77717	2.19624	0.0438612	0.317068	0.220021	2.19624	0.525212	0.819286
hsa-miR-195	nmiR00216.1	1.5065	4.78104	0.0147088	0.230515	0.380753	4.78104	0.468388	0.794069
hsa-miR-99b	nmiR00687.1	1.29937	4.13516	0.0218872	0.261604	-0.387406	4.13516	0.432707	0.783242
hsa-miR-491-5p	nmiR00397.2	-0.72147	2.88597	0.0277868	0.286623	0.235521	2.88597	0.416192	0.773809
hsa-miR-301b	nmiR00280.1	0.851049	3.41972	0.00750211	0.230515	0.220782	3.41972	0.399396	0.759457
hsa-miR-652	nmiR00608.1	0.64314	3.70482	0.0437118	0.317068	0.24517	3.70482	0.396132	0.759457
hsa-miR-767-5p	nmiR00638.1	-0.860709	4.10469	0.0475813	0.317068	-0.336175	4.10469	0.395193	0.759457
kshv-miR-K12-7	nmiR00796.1	-0.735367	3.85499	0.030718	0.29078	-0.267704	3.85499	0.377406	0.746296
hsa-miR-590-3p	nmiR00544.1	1.1043	3.89173	0.023173	0.267215	0.383628	3.89173	0.369293	0.743522
hsa-miR-935	nmiR00673.1	-1.20286	3.47945	0.018984	0.242288	-0.418603	3.47945	0.348604	0.731195
hsa-miR-220a	nmiR00252.1	-0.718711	3.77418	0.0452646	0.317068	-0.344121	3.77418	0.296049	0.678282
hsa-miR-423-3p	nmiR00363.1	0.95882	3.85363	0.0146146	0.230515	-0.379196	3.85363	0.265668	0.661419
hsa-miR-151-3p	nmiR00170.1	1.90171	3.31485	0.0285466	0.290481	0.87933	3.31485	0.260694	0.657145
ebv-miR-BART5	nmiR00744.1	-0.828003	5.19833	0.0468844	0.317068	-0.434574	5.19833	0.258925	0.656466
hsa-miR-1255a	nmiR00067.1	-0.879079	3.87034	0.0179259	0.233305	-0.375246	3.87034	0.250545	0.648318
hsa-miR-194	nmiR00215.1	1.57889	3.05284	0.0158031	0.230515	0.664208	3.05284	0.245424	0.643919
hsa-miR-450b-5p	nmiR00376.1	-1.55073	5.30971	0.0441547	0.317068	-0.827691	5.30971	0.244601	0.643919
hsv2-miR-H4-5p	nmiR00783.1	-1.00527	4.55519	0.0423763	0.317068	-0.541907	4.55519	0.235663	0.624507
hsa-miR-151-5p	nmiR00171.1	2.49212	3.98199	0.0331195	0.29078	1.30059	3.98199	0.223263	0.60912
hsa-miR-1322	nmiR00136.1	-1.31694	2.89387	0.0151788	0.230515	-0.587648	2.89387	0.216499	0.606299
hsa-miR-576-5p	nmiR00529.1	0.776313	2.68851	0.0248258	0.279012	0.386058	2.68851	0.215272	0.606299
hsa-miR-1289	nmiR00110.1	-0.843544	3.60601	0.0463862	0.317068	-0.533013	3.60601	0.179506	0.565557
hsa-miR-302f	nmiR00286.1	-0.79158	3.47352	0.0461879	0.317068	-0.50665	3.47352	0.174037	0.563072
hsa-miR-337-3p	nmiR00311.1	0.942538	3.76615	0.0166504	0.230515	0.477678	3.76615	0.172607	0.563072
hsa-miR-362-3p	nmiR00330.1	0.952291	5.2148	0.0298641	0.29078	0.555122	5.2148	0.168344	0.558428
hsa-miR-539	nmiR00473.1	-1.01404	4.55642	0.0130492	0.230515	-0.499711	4.55642	0.164358	0.557485
hsa-let-7a	nmiR00001.1	1.10068	9.86767	0.047314	0.317068	0.732131	9.86767	0.161745	0.557485
ebv-miR-BART16	nmiR00728.1	-4.81072	6.30927	0.00760049	0.230515	-2.20989	6.30927	0.152151	0.552648
hsa-miR-142-3p	nmiR00152.1	2.80762	9.04389	0.000341273	0.0428298	0.82514	9.04389	0.139029	0.526076
hsa-miR-566	nmiR00517.1	-1.2454	4.99729	0.00668174	0.230515	-0.585495	4.99729	0.135602	0.518315
hsa-miR-548f	nmiR00489.1	-0.976764	5.20753	0.0264138	0.280135	-0.607375	5.20753	0.134462	0.51658
hsa-miR-519d	nmiR00449.1	-0.948497	3.17194	0.032507	0.29078	-0.630939	3.17194	0.128048	0.499585
hsa-miR-1204	nmiR00033.1	-0.733353	2.42611	0.0401631	0.315029	-0.516921	2.42611	0.126087	0.497088
hsa-miR-320b	nmiR00295.1	1.1283	2.70405	0.0345584	0.29571	0.792144	2.70405	0.115262	0.47104
hsa-miR-517c+hsa-miR-519a	nmiR00438.1	-1.00763	4.6952	0.0263943	0.280135	-0.681831	4.6952	0.106982	0.460328
hsa-miR-548h	nmiR00491.1	-1.1583	4.80267	0.037961	0.310722	-0.863909	4.80267	0.103757	0.459584
hsa-miR-107	nmiR00017.1	1.03682	4.68692	0.0298034	0.29078	0.737897	4.68692	0.100311	0.449948
kshv-miR-K12-4-5p	nmiR00792.1	-1.70141	6.00367	0.0210267	0.258017	-1.12687	6.00367	0.0983048	0.449948
hsa-miR-651	nmiR00607.1	-1.4749	5.74384	0.0370774	0.310214	-1.1183	5.74384	0.0972143	0.449948
hsa-miR-1291	nmiR00112.1	-0.944089	3.97708	0.0153583	0.230515	-0.59186	3.97708	0.0950544	0.449948
hsa-miR-644	nmiR00600.1	-1.14075	3.46138	0.0437059	0.317068	-0.919465	3.46138	0.0917063	0.449948
hsa-miR-655	nmiR00612.2	-0.764421	4.98719	0.013346	0.230515	-0.478384	4.98719	0.087675	0.449948
hsa-miR-765	nmiR00635.1	-0.995818	2.72666	0.0227335	0.267215	-0.705631	2.72666	0.0843556	0.449948
hsa-miR-186	nmiR00194.1	1.9092	4.00671	0.0118912	0.230515	1.18915	4.00671	0.0828716	0.449948
hsa-miR-220c	nmiR00254.1	-0.942419	3.64172	0.026272	0.280135	-0.700979	3.64172	0.0801986	0.449948
hsa-miR-603	nmiR00557.1	-2.55868	7.96281	0.00648798	0.230515	-1.46927	7.96281	0.0747889	0.439257
hsa-miR-615-5p	nmiR00570.1	-2.11517	5.98416	0.0125234	0.230515	-1.3844	5.98416	0.0729983	0.439257
hsa-miR-379	nmiR00350.1	-1.54685	5.91378	0.0330004	0.29078	-1.26236	5.91378	0.0705481	0.439257
ebv-miR-BART7	nmiR00747.1	0.71655	5.64057	0.0466612	0.317068	0.653316	5.64057	0.0651225	0.434313
hsa-miR-221	nmiR00255.1	1.52896	6.37447	0.0420531	0.317068	1.35819	6.37447	0.064908	0.434313
hsa-miR-587	nmiR00541.1	-1.63647	2.74932	0.00608586	0.230515	-0.974378	2.74932	0.0637337	0.434313
hsa-miR-526a+hsa-miR-518d-5p+hsa-miR-520c-5p	nmiR00468.1	-2.03897	6.78838	0.0134841	0.230515	-1.41412	6.78838	0.0630799	0.434313
hsa-miR-10a	nmiR00018.1	-1.91049	6.33634	0.0150391	0.230515	-1.38493	6.33634	0.058362	0.426666
hsa-miR-509-5p	nmiR00421.1	-1.22619	4.03022	0.0167413	0.230515	-0.916128	4.03022	0.056698	0.422694
hsa-miR-593	nmiR00548.1	-1.13362	2.22486	0.010058	0.230515	-0.773915	2.22486	0.0544578	0.414209
hsa-miR-568	nmiR00519.1	-0.858837	4.00632	0.0156419	0.230515	-0.648858	4.00632	0.0517425	0.401671

## Sheet: Pagetoid specific miRNA
Comparison between nodular vs control and pagetoid vs control comparisons, using p < 0.05 threshold
53 significant DE microRNAs unique to pagetoid vs control comparison
		nodular vs control, nonsignificant				pagetoid vs control, p < 0.05
Name	ACC_ID	logFC (nodular vs control)	AveExpr	P.Value	adj.P.Val	logFC (pagetoid vs control)	AveExpr	P.Value	adj.P.Val
ebv-miR-BART4	nmiR00743.1	-0.0483101	2.47836	0.914076	0.976368	-0.993746	2.47836	0.04773	0.401225
hsa-miR-381	nmiR00352.1	-0.101318	2.55682	0.787791	0.930337	-1.27325	2.55682	0.00662858	0.199653
hsa-miR-1912	nmiR00207.1	0.0813005	3.91937	0.766372	0.919778	-0.752524	3.91937	0.019129	0.268491
hsa-miR-1909	nmiR00202.1	0.0900893	3.03035	0.760054	0.919136	-0.705937	3.03035	0.0351795	0.346137
hsa-miR-1308	nmiR00131.2	0.368152	5.92628	0.685179	0.880443	2.65759	5.92628	0.0140283	0.257642
hsa-miR-484	nmiR00385.1	0.162173	4.51774	0.669012	0.873476	-1.02941	4.51774	0.020108	0.268491
hsa-miR-1908	nmiR00201.1	0.195534	2.89728	0.602144	0.838508	0.83614	2.89728	0.0456486	0.39969
hsa-miR-2117	nmiR00704.1	0.239066	3.29283	0.481551	0.785176	0.853475	3.29283	0.0272996	0.306815
hsa-miR-205	nmiR00232.1	0.53994	11.2141	0.447491	0.757215	2.42722	11.2141	0.00580048	0.194513
hsa-miR-200a	nmiR00226.1	0.699245	7.73641	0.385402	0.709975	2.06782	7.73641	0.0240554	0.285151
hsa-miR-1272	nmiR00089.1	0.32824	3.77642	0.358756	0.694287	1.12698	3.77642	0.00866859	0.22897
hsa-miR-370	nmiR00337.1	0.450427	3.18249	0.351488	0.694287	1.25962	3.18249	0.0221552	0.278048
hsa-miR-302d	nmiR00284.1	-0.360938	2.91237	0.330463	0.681749	-0.798251	2.91237	0.0484714	0.401225
hsa-miR-200b	nmiR00227.2	0.58364	8.01896	0.33007	0.681749	1.68174	8.01896	0.0154416	0.264263
hsa-miR-1254	nmiR00066.1	0.374129	4.06878	0.308357	0.661519	1.08599	4.06878	0.0117441	0.22897
hsa-miR-564	nmiR00516.1	0.330744	2.07503	0.29838	0.655538	0.825184	2.07503	0.0219647	0.278048
hsa-miR-31	nmiR00292.1	0.360941	3.80981	0.296766	0.655321	0.882616	3.80981	0.0236693	0.285151
hsa-miR-30e	nmiR00291.1	0.621465	6.3034	0.259922	0.602824	1.27416	6.3034	0.0354466	0.346137
hsa-miR-495	nmiR00401.1	-0.426943	4.358	0.240494	0.580424	-0.896421	4.358	0.0265973	0.303451
ebv-miR-BART10	nmiR00721.1	0.383277	3.60011	0.232075	0.569226	0.986552	3.60011	0.00900834	0.22897
hsa-miR-1260	nmiR00077.1	0.544536	10.2213	0.231716	0.569226	1.52874	10.2213	0.00555314	0.194513
hsa-miR-548p	nmiR00499.2	0.63907	4.25659	0.225205	0.569226	1.14309	4.25659	0.0444152	0.39815
ebv-miR-BART14	nmiR00726.1	-0.341908	3.04175	0.221028	0.569226	-0.842143	3.04175	0.00992185	0.22897
hsa-miR-199a-3p+hsa-miR-199b-3p	nmiR00221.1	-0.727241	9.07942	0.21708	0.563658	-2.32686	9.07942	0.00204866	0.12662
hsa-miR-193b	nmiR00214.1	0.77894	5.24364	0.19823	0.547845	1.33429	5.24364	0.0409017	0.375598
hsa-miR-376c	nmiR00347.2	-0.436105	4.93639	0.186733	0.538735	-1.42619	4.93639	0.0010956	0.0916655
hsa-miR-140-5p	nmiR00150.1	-0.587852	5.50979	0.182067	0.536116	-1.29319	5.50979	0.0109127	0.22897
hsa-miR-1246	nmiR00058.1	1.17654	6.21404	0.176177	0.532775	2.25562	6.21404	0.0199249	0.268491
hsa-miR-135b	nmiR00143.1	0.48498	4.12337	0.162817	0.51513	1.13231	4.12337	0.00604176	0.194513
hsa-miR-1298	nmiR00121.1	-0.697729	3.5515	0.160497	0.509933	-1.15462	3.5515	0.0318565	0.337859
hsa-miR-15a	nmiR00179.1	0.656712	9.2842	0.158705	0.508531	1.21139	9.2842	0.0192703	0.268491
hsa-miR-874	nmiR00644.1	0.494163	3.20064	0.145838	0.497274	0.891117	3.20064	0.01817	0.268491
hsa-miR-937	nmiR00675.1	-0.697415	3.03461	0.139285	0.496954	-0.976446	3.03461	0.0490209	0.401225
hsa-miR-2052	nmiR00696.1	0.760456	2.39853	0.134467	0.48915	1.17518	2.39853	0.0313422	0.337152
hsa-miR-141	nmiR00151.1	1.39631	7.12535	0.110582	0.452546	2.61229	7.12535	0.00887886	0.22897
hsa-miR-595	nmiR00549.1	-0.607577	4.21083	0.110378	0.452546	-1.01211	4.21083	0.0159893	0.267555
hsa-miR-384	nmiR00355.1	-0.441138	3.21204	0.108825	0.452546	-0.666332	3.21204	0.0246146	0.285151
hsa-miR-298	nmiR00272.1	-0.603039	3.06716	0.1061	0.446331	-0.941703	3.06716	0.020324	0.268491
hsa-miR-1274a	nmiR00092.1	1.48773	8.44008	0.0918699	0.413165	2.1629	8.44008	0.0225303	0.27812
ebv-miR-BART2-5p	nmiR00736.1	-0.909936	3.61216	0.0917124	0.413165	-1.33612	3.61216	0.0214761	0.278048
ebv-miR-BART8	nmiR00748.1	-0.627963	3.96965	0.0911472	0.413165	-1.08125	3.96965	0.00970492	0.22897
hsa-miR-24	nmiR00261.1	1.11596	8.88528	0.0826812	0.399096	1.42009	8.88528	0.0345608	0.346137
hsa-miR-422a	nmiR00362.1	-0.509028	2.866	0.0807299	0.397318	-1.06461	2.866	0.00252549	0.135835
hcmv-miR-UL36	nmiR00756.1	-0.536342	3.06494	0.0803361	0.397318	-0.709518	3.06494	0.0282499	0.312826
hsv1-miR-H7	nmiR00778.1	-0.74922	3.64707	0.075305	0.391375	-0.86359	3.64707	0.0455715	0.39969
hsa-miR-127-3p	nmiR00091.1	-0.798792	2.64132	0.0748872	0.391375	-0.976772	2.64132	0.0358549	0.346137
hsa-miR-200c	nmiR00228.1	1.07477	8.02267	0.0730005	0.388825	1.37132	8.02267	0.0290609	0.317143
hsa-miR-30d	nmiR00290.1	1.36429	5.35242	0.0712581	0.388825	1.79745	5.35242	0.0244698	0.285151
hsa-miR-302e	nmiR00285.1	-0.586435	3.57418	0.0704235	0.388825	-0.65131	3.57418	0.0485669	0.401225
hsa-miR-210	nmiR00239.1	0.896765	3.41478	0.0700807	0.388825	1.0518	3.41478	0.0391134	0.36361
hsa-miR-577	nmiR00530.1	-0.653503	3.95337	0.0657014	0.386509	-0.753508	3.95337	0.0387994	0.36361
hsa-miR-554	nmiR00506.1	0.620365	3.57608	0.0612197	0.37074	1.13857	3.57608	0.00338578	0.159343
hsa-miR-29b	nmiR00276.1	-0.839944	4.87359	0.0515152	0.334087	-1.5768	4.87359	0.002186	0.12662

## Sheet: Common mRNA in SGC
Differential analysis of nodular vs control and pagetoid vs control, DE threshold using raw p < 0.01
									nodular vs control comparison			pagetoid vs control comparison
probeset_id	Ensembl.Gene.ID	Associated.Gene.Name	Description	Affy.HuGene.2_0.st.v1.probeset	AveExpr	average_control	average_nodular	average_pagetoid	logFC_nodular_vs_control	P.Value	adj.P.Val	logFC_pagetoid_vs_control	P.Value	adj.P.Val	comments
16650117	NA	NA	NA	NA	5.48766	3.61847	6.77663	6.06787	3.15816	0.00108753	0.134041	2.4494	0.00676913	0.188045	DE in both nodular and pagetoid vs control
16650177	NA	NA	NA	NA	5.17322	3.42038	6.01521	6.08406	2.59484	0.00180148	0.156385	2.66369	0.0014722	0.149533	DE in both nodular and pagetoid vs control
16650235	NA	NA	NA	NA	3.4347	2.36817	4.0821	3.85385	1.71393	0.00251261	0.165274	1.48568	0.00667196	0.186181	DE in both nodular and pagetoid vs control
16650313	NA	NA	NA	NA	4.66426	3.00741	5.70509	5.28029	2.69768	0.000478637	0.0916503	2.27288	0.0019293	0.157556	DE in both nodular and pagetoid vs control
16650331	NA	NA	NA	NA	5.99082	4.84778	6.72511	6.39957	1.87733	0.00133213	0.141437	1.55178	0.00528605	0.180886	DE in both nodular and pagetoid vs control
16650363	NA	NA	NA	NA	4.60157	3.03847	4.90401	5.86222	1.86554	0.00431534	0.192006	2.82375	0.000144762	0.0767073	DE in both nodular and pagetoid vs control
16651409	NA	NA	NA	NA	2.9285	1.63141	3.3583	3.79578	1.72689	0.00487078	0.202366	2.16437	0.000907689	0.129472	DE in both nodular and pagetoid vs control
16652047	NA	NA	NA	NA	5.17517	6.07998	4.86391	4.58161	-1.21608	0.00212701	0.161103	-1.49838	0.000386199	0.109144	DE in both nodular and pagetoid vs control
16652435	NA	NA	NA	NA	6.52008	4.03239	8.33762	7.19022	4.30524	0.000271468	0.0772292	3.15783	0.00333586	0.167938	DE in both nodular and pagetoid vs control
16652711	NA	NA	NA	NA	5.17517	6.07998	4.86391	4.58161	-1.21608	0.00212701	0.161103	-1.49838	0.000386199	0.109144	DE in both nodular and pagetoid vs control
16652851	NA	NA	NA	NA	4.9245	5.82579	4.45033	4.49739	-1.37546	0.00063262	0.106828	-1.3284	0.000846867	0.129472	DE in both nodular and pagetoid vs control
16653369	NA	NA	NA	NA	3.3224	4.41532	2.83376	2.71811	-1.58156	0.00347486	0.183286	-1.69721	0.00208341	0.160008	DE in both nodular and pagetoid vs control
16653471	NA	NA	NA	NA	3.3224	4.41532	2.83376	2.71811	-1.58156	0.00347486	0.183286	-1.69721	0.00208341	0.160008	DE in both nodular and pagetoid vs control
16653493	NA	NA	NA	NA	5.41875	3.14992	7.22046	5.88587	4.07054	0.000347166	0.0772292	2.73594	0.00715799	0.191515	DE in both nodular and pagetoid vs control
16653509	NA	NA	NA	NA	5.11114	6.12307	4.56959	4.64077	-1.55348	0.00245625	0.163083	-1.48231	0.00343937	0.169162	DE in both nodular and pagetoid vs control
16653737	NA	NA	NA	NA	4.31242	2.99487	5.20315	4.73924	2.20828	0.000992861	0.129048	1.74437	0.00559542	0.18155	DE in both nodular and pagetoid vs control
16653779	NA	NA	NA	NA	6.54462	5.0632	7.61265	6.95801	2.54945	0.000313058	0.0772292	1.89481	0.00339585	0.169162	DE in both nodular and pagetoid vs control
16653785	NA	NA	NA	NA	6.87143	4.34155	7.99056	8.28219	3.64901	0.00839448	0.241379	3.94064	0.00514577	0.179938	DE in both nodular and pagetoid vs control
16653815	NA	NA	NA	NA	6.72287	5.35731	7.73556	7.07576	2.37825	0.000663957	0.109533	1.71845	0.00725617	0.192853	DE in both nodular and pagetoid vs control
16653817	NA	NA	NA	NA	5.55659	3.75553	5.92747	6.98678	2.17194	0.00543216	0.211433	3.23125	0.000235139	0.093227	DE in both nodular and pagetoid vs control
16653987	NA	NA	NA	NA	3.87133	2.80263	4.25098	4.56039	1.44835	0.0094014	0.249842	1.75777	0.00260355	0.160818	DE in both nodular and pagetoid vs control
16654013	NA	NA	NA	NA	4.60926	3.11036	5.49227	5.22515	2.3819	0.00149149	0.144554	2.11478	0.00358871	0.169676	DE in both nodular and pagetoid vs control
16654195	NA	NA	NA	NA	2.28158	3.61325	1.60115	1.63033	-2.0121	0.00761714	0.236619	-1.98293	0.00833502	0.20093	DE in both nodular and pagetoid vs control
16654561	NA	NA	NA	NA	5.90678	4.25718	6.73029	6.73288	2.47311	0.00252596	0.165274	2.4757	0.0025067	0.160639	DE in both nodular and pagetoid vs control
16654647	NA	NA	NA	NA	3.19099	1.71999	3.79372	4.05928	2.07373	0.00246382	0.163083	2.33928	0.000969155	0.129472	DE in both nodular and pagetoid vs control
16654795	NA	NA	NA	NA	5.03163	2.8163	5.89418	6.38441	3.07787	3.74919e-06	0.0201013	3.56811	6.63184e-07	0.0125605	DE in both nodular and pagetoid vs control
16655041	NA	NA	NA	NA	5.10502	3.04679	5.98358	6.2847	2.93679	0.000360919	0.0781846	3.23791	0.000146647	0.0767073	DE in both nodular and pagetoid vs control
16655635	NA	NA	NA	NA	6.79051	4.98342	7.80325	7.58486	2.81983	0.00181571	0.156385	2.60144	0.00328062	0.167938	DE in both nodular and pagetoid vs control
16656715	NA	NA	NA	NA	6.51738	8.35944	6.0441	5.1486	-2.31534	0.00180909	0.156385	-3.21084	0.000105201	0.0727791	DE in both nodular and pagetoid vs control
16656927	NA	NA	NA	NA	4.76089	3.12216	5.58302	5.57749	2.46086	0.000724913	0.114312	2.45533	0.000738702	0.12678	DE in both nodular and pagetoid vs control
16657027	NA	NA	NA	NA	7.16801	6.47916	7.61505	7.40982	1.13589	0.00223246	0.163083	0.930658	0.00857432	0.202516	DE in both nodular and pagetoid vs control
16657105	NA	NA	NA	NA	3.85296	2.78037	4.45864	4.31988	1.67827	0.00129939	0.141437	1.53951	0.00250619	0.160639	DE in both nodular and pagetoid vs control
16658581	NA	NA	NA	NA	4.26678	3.26858	4.80264	4.72912	1.53406	0.00701741	0.230089	1.46054	0.00948715	0.205238	DE in both nodular and pagetoid vs control
16660098	ENSG00000227751	RP1-20B21.4		16660098	6.61767	5.87402	6.90861	7.07038	1.03459	0.0062117	0.219806	1.19636	0.00227406	0.160287	DE in both nodular and pagetoid vs control
16661495	ENSG00000252947	SCARNA1	small Cajal body-specific RNA 1 [Source:HGNC Symbol;Acc:32555]	16661495	4.59821	3.3858	5.82329	4.58555	2.43749	7.59262e-06	0.0251334	1.19975	0.00461011	0.177524	DE in both nodular and pagetoid vs control
16661926	NA	NA	NA	NA	6.15842	4.34062	7.48092	6.65372	3.1403	0.00113096	0.134748	2.3131	0.00958068	0.205467	DE in both nodular and pagetoid vs control
16662134	ENSG00000162521	RBBP4	retinoblastoma binding protein 4 [Source:HGNC Symbol;Acc:9887]	16662134	5.85722	5.20674	6.11466	6.25024	0.907927	0.00945432	0.250627	1.04351	0.00385675	0.171852	DE in both nodular and pagetoid vs control
16666896	ENSG00000065243	PKN2	protein kinase N2 [Source:HGNC Symbol;Acc:9406]	16666896	5.41306	4.78723	5.74003	5.71192	0.952801	0.00481683	0.20154	0.924691	0.00586723	0.182915	DE in both nodular and pagetoid vs control
16668687	ENSG00000199890	Y_RNA	Y RNA [Source:RFAM;Acc:RF00019]	16668687	5.40709	4.26133	6.00582	5.95412	1.74448	0.00636132	0.222054	1.69279	0.00768959	0.197262	DE in both nodular and pagetoid vs control
16669708	ENSG00000213240	NOTCH2NL	notch 2 N-terminal like [Source:HGNC Symbol;Acc:31862]	16669708	9.16146	8.25054	9.79357	9.44027	1.54303	0.00111273	0.134688	1.18973	0.00715217	0.191515	DE in both nodular and pagetoid vs control
16670377	ENSG00000183941	HIST2H4A	histone cluster 2, H4a [Source:HGNC Symbol;Acc:4794]	16670377	4.98537	4.1666	5.32374	5.46576	1.15714	0.00704625	0.230089	1.29916	0.00325039	0.167938	DE in both nodular and pagetoid vs control
16670383	ENSG00000183558	HIST2H2AA3	histone cluster 2, H2aa3 [Source:HGNC Symbol;Acc:4736]	16670383	7.43235	6.42877	8.12308	7.74521	1.69431	0.00150982	0.144554	1.31643	0.00865849	0.203509	DE in both nodular and pagetoid vs control
16673899	ENSG00000094975	SUCO	SUN domain containing ossification factor [Source:HGNC Symbol;Acc:1240]	16673899	5.13584	4.35671	5.60669	5.4441	1.24998	0.00374924	0.183996	1.08739	0.00923492	0.205023	DE in both nodular and pagetoid vs control
16674412	ENSG00000251875	RNU5F-2P	RNA, U5F small nuclear 2, pseudogene [Source:HGNC Symbol;Acc:42510]	16674412	3.91261	6.66974	2.38148	2.68662	-4.28825	0.000124321	0.074061	-3.98312	0.000249005	0.0939888	DE in both nodular and pagetoid vs control
16676893	ENSG00000117335	CD46	CD46 molecule, complement regulatory protein [Source:HGNC Symbol;Acc:6953]	16676893	7.08817	6.18373	7.54341	7.53737	1.35967	0.00654491	0.224709	1.35364	0.00673281	0.187279	DE in both nodular and pagetoid vs control
16677201	ENSG00000143476	DTL	denticleless E3 ubiquitin protein ligase homolog (Drosophila) [Source:HGNC Symbol;Acc:30288]	16677201	4.92696	3.90373	5.39637	5.48079	1.49264	0.00350173	0.183286	1.57707	0.00235787	0.160287	DE in both nodular and pagetoid vs control
16678333	NA	NA	NA	NA	4.75389	2.69495	5.44037	6.12635	2.74542	0.0019933	0.160389	3.4314	0.000314589	0.103795	DE in both nodular and pagetoid vs control
16679003	ENSG00000077585	GPR137B	G protein-coupled receptor 137B [Source:HGNC Symbol;Acc:11862]	16679003	5.8912	4.87552	6.57642	6.22165	1.7009	0.000731018	0.114434	1.34613	0.00431489	0.175994	DE in both nodular and pagetoid vs control
16679764	ENSG00000196936	OR2L8	olfactory receptor, family 2, subfamily L, member 8 (gene/pseudogene) [Source:HGNC Symbol;Acc:15014]	16679764	4.41521	5.31323	3.88974	4.04265	-1.4235	0.00357832	0.183286	-1.27058	0.00757482	0.196194	DE in both nodular and pagetoid vs control
16679897	ENSG00000223225	RNU6-1054P	RNA, U6 small nuclear 1054, pseudogene [Source:HGNC Symbol;Acc:48017]	16679897	5.45492	3.93843	6.73444	5.69189	2.79601	0.000235253	0.0745957	1.75346	0.00843218	0.20093	DE in both nodular and pagetoid vs control
16692626	ENSG00000183941	HIST2H4A	histone cluster 2, H4a [Source:HGNC Symbol;Acc:4794]	16692626	4.98537	4.1666	5.32374	5.46576	1.15714	0.00704625	0.230089	1.29916	0.00325039	0.167938	DE in both nodular and pagetoid vs control
16693519	NA	NA	NA	NA	5.07207	2.85079	6.01175	6.35367	3.16096	0.00156614	0.147314	3.50288	0.000682355	0.125075	DE in both nodular and pagetoid vs control
16693523	NA	NA	NA	NA	8.31166	7.10462	8.69859	9.13179	1.59397	0.00993612	0.257045	2.02717	0.00197171	0.158968	DE in both nodular and pagetoid vs control
16693524	NA	NA	NA	NA	7.00133	4.44298	7.79764	8.76336	3.35466	0.00170494	0.152988	4.32038	0.000197883	0.0922564	DE in both nodular and pagetoid vs control
16694529	ENSG00000163468	CCT3	chaperonin containing TCP1, subunit 3 (gamma) [Source:HGNC Symbol;Acc:1616]	16694529	6.14167	5.12309	6.38481	6.91712	1.26172	0.00607656	0.217559	1.79403	0.000413085	0.109144	DE in both nodular and pagetoid vs control
16697544	ENSG00000066279	ASPM	asp (abnormal spindle) homolog, microcephaly associated (Drosophila) [Source:HGNC Symbol;Acc:19048]	16697544	3.88958	2.97395	4.26125	4.43354	1.2873	0.00903246	0.247395	1.45959	0.00401864	0.174109	DE in both nodular and pagetoid vs control
16699572	ENSG00000223225	RNU6-1054P	RNA, U6 small nuclear 1054, pseudogene [Source:HGNC Symbol;Acc:48017]	16699572	5.45492	3.93843	6.73444	5.69189	2.79601	0.000235253	0.0745957	1.75346	0.00843218	0.20093	DE in both nodular and pagetoid vs control
16701317	ENSG00000188206	HNRNPU-AS1	HNRNPU antisense RNA 1 [Source:HGNC Symbol;Acc:27651]	16701317	3.96195	3.00835	4.50845	4.36906	1.5001	0.00308276	0.177723	1.36071	0.00598037	0.182933	DE in both nodular and pagetoid vs control
16704088	ENSG00000223225	RNU6-1054P	RNA, U6 small nuclear 1054, pseudogene [Source:HGNC Symbol;Acc:48017]	16704088	5.45492	3.93843	6.73444	5.69189	2.79601	0.000235253	0.0745957	1.75346	0.00843218	0.20093	DE in both nodular and pagetoid vs control
16708249	ENSG00000099194	SCD	stearoyl-CoA desaturase (delta-9-desaturase) [Source:HGNC Symbol;Acc:10571]	16708249	8.28754	9.7567	7.25843	7.84747	-2.49827	0.00134153	0.141437	-1.90923	0.00873502	0.204287	DE in both nodular and pagetoid vs control
16715384	ENSG00000201047	Y_RNA	Y RNA [Source:RFAM;Acc:RF00019]	16715384	5.70144	4.40073	6.72925	5.97432	2.32852	0.000152158	0.0745957	1.57359	0.00382985	0.171852	DE in both nodular and pagetoid vs control
16716237	ENSG00000200253	RNU6-529P	RNA, U6 small nuclear 529, pseudogene [Source:HGNC Symbol;Acc:47492]	16716237	4.47813	5.54441	3.9734	3.91657	-1.57101	0.00128063	0.141437	-1.62784	0.0009625	0.129472	DE in both nodular and pagetoid vs control
16717557	NA	NA	NA	NA	9.11559	10.7758	8.48157	8.08945	-2.29418	0.00209739	0.161103	-2.6863	0.000592105	0.122333	DE in both nodular and pagetoid vs control
16722399	NA	NA	NA	NA	4.58757	2.96915	4.90801	5.88556	1.93887	0.00644863	0.222797	2.91642	0.000270991	0.0959003	DE in both nodular and pagetoid vs control
16725835	ENSG00000124939	SCGB2A1	secretoglobin, family 2A, member 1 [Source:HGNC Symbol;Acc:7051]	16725835	4.20986	6.92473	2.94375	2.76111	-3.98098	0.00824819	0.241324	-4.16361	0.00622386	0.184205	DE in both nodular and pagetoid vs control
16725846	ENSG00000110484	SCGB2A2	secretoglobin, family 2A, member 2 [Source:HGNC Symbol;Acc:7050]	16725846	2.76457	4.56286	1.78106	1.9498	-2.7818	0.000526868	0.0949513	-2.61306	0.000892688	0.129472	DE in both nodular and pagetoid vs control
16727212	NA	NA	NA	NA	4.89148	3.47617	6.03731	5.16096	2.56113	0.000243481	0.0745957	1.68479	0.00640209	0.185039	DE in both nodular and pagetoid vs control
16728986	ENSG00000264402	MIR548AL	microRNA 548al [Source:HGNC Symbol;Acc:41736]	16728986	4.30185	3.41872	4.79763	4.68919	1.37891	0.00167909	0.152584	1.27046	0.00307924	0.167607	DE in both nodular and pagetoid vs control
16729574	ENSG00000246067	RAB30-AS1	RAB30 antisense RNA 1 (head to head) [Source:HGNC Symbol;Acc:48672]	16729574	4.4586	3.73079	4.90071	4.74429	1.16991	0.00342692	0.183286	1.0135	0.00876214	0.204317	DE in both nodular and pagetoid vs control
16732949	ENSG00000254568	RP11-664I21.5		16732949	3.9654	4.74874	3.45937	3.68809	-1.28936	0.00104342	0.132409	-1.06065	0.00445035	0.176096	DE in both nodular and pagetoid vs control
16733806	ENSG00000223225	RNU6-1054P	RNA, U6 small nuclear 1054, pseudogene [Source:HGNC Symbol;Acc:48017]	16733806	5.45492	3.93843	6.73444	5.69189	2.79601	0.000235253	0.0745957	1.75346	0.00843218	0.20093	DE in both nodular and pagetoid vs control
16734672	ENSG00000200201	Y_RNA	Y RNA [Source:RFAM;Acc:RF00019]	16734672	3.20465	4.42197	2.42691	2.76507	-1.99506	0.000525963	0.0949513	-1.65691	0.00232995	0.160287	DE in both nodular and pagetoid vs control
16741864	ENSG00000137478	FCHSD2	FCH and double SH3 domains 2 [Source:HGNC Symbol;Acc:29114]	16741864	5.70369	4.79898	5.95324	6.35883	1.15426	0.0069258	0.230089	1.55985	0.000762059	0.12678	DE in both nodular and pagetoid vs control
16741897	ENSG00000206638	RNU6-672P	RNA, U6 small nuclear 672, pseudogene [Source:HGNC Symbol;Acc:47635]	16741897	5.45117	4.17048	6.04799	6.13504	1.87751	0.00202092	0.161103	1.96456	0.00142754	0.149341	DE in both nodular and pagetoid vs control
16744104	ENSG00000206967	Y_RNA	Y RNA [Source:RFAM;Acc:RF00019]	16744104	6.34118	7.49805	5.95951	5.56598	-1.53853	0.00793272	0.237323	-1.93206	0.00163504	0.153345	DE in both nodular and pagetoid vs control
16744690	NA	NA	NA	NA	4.57759	3.2696	5.40665	5.05651	2.13705	0.00306161	0.177458	1.7869	0.00984973	0.206212	DE in both nodular and pagetoid vs control
16748160	ENSG00000212432	SNORA75	Small nucleolar RNA SNORA75 [Source:RFAM;Acc:RF00072]	16748160	5.41646	3.88613	6.209	6.15426	2.32287	0.00274105	0.169119	2.26813	0.003251	0.167938	DE in both nodular and pagetoid vs control
16751246	ENSG00000199824	RNU6-199P	RNA, U6 small nuclear 199, pseudogene [Source:HGNC Symbol;Acc:47162]	16751246	5.98092	4.90864	6.62025	6.41388	1.71161	0.00438312	0.193417	1.50524	0.00991569	0.206458	DE in both nodular and pagetoid vs control
16755498	ENSG00000120802	TMPO	thymopoietin [Source:HGNC Symbol;Acc:11875]	16755498	4.972	4.19285	5.38893	5.33421	1.19607	0.00109844	0.13438	1.14135	0.00158931	0.153345	DE in both nodular and pagetoid vs control
16755530	NA	NA	NA	NA	5.48434	4.14454	5.86537	6.44311	1.72083	0.00556869	0.211712	2.29857	0.000631718	0.122333	DE in both nodular and pagetoid vs control
16758336	ENSG00000184445	KNTC1	kinetochore associated 1 [Source:HGNC Symbol;Acc:17255]	16758336	4.72153	3.78132	5.15838	5.2249	1.37707	0.000297641	0.0772292	1.44358	0.00019281	0.0921786	DE in both nodular and pagetoid vs control
16759469	ENSG00000208892	SNORA49	small nucleolar RNA, H/ACA box 49 [Source:HGNC Symbol;Acc:32642]	16759469	5.3274	3.90173	6.49255	5.58793	2.59082	0.000173335	0.0745957	1.68619	0.00541562	0.180886	DE in both nodular and pagetoid vs control
16761726	ENSG00000121316	PLBD1	phospholipase B domain containing 1 [Source:HGNC Symbol;Acc:26215]	16761726	4.56203	3.86657	4.84854	4.97098	0.981971	0.0093608	0.249813	1.10441	0.00442247	0.176096	DE in both nodular and pagetoid vs control
16763512	ENSG00000111371	SLC38A1	solute carrier family 38, member 1 [Source:HGNC Symbol;Acc:13447]	16763512	6.65095	5.68407	6.88531	7.38348	1.20124	0.00803332	0.238619	1.69941	0.000633168	0.122333	DE in both nodular and pagetoid vs control
16765884	ENSG00000257553	RP11-603J24.17		16765884	6.63368	5.40006	7.00742	7.49357	1.60736	0.00710785	0.230613	2.09351	0.00106696	0.134635	DE in both nodular and pagetoid vs control
16771311	NA	NA	NA	NA	5.07371	3.54379	5.86536	5.81198	2.32157	0.00400323	0.190362	2.26819	0.0046885	0.177524	DE in both nodular and pagetoid vs control
16771436	NA	NA	NA	NA	6.06079	4.36916	7.36845	6.44477	2.99929	0.000138046	0.0745957	2.07561	0.00301653	0.166827	DE in both nodular and pagetoid vs control
16771469	NA	NA	NA	NA	6.28793	4.06844	7.22366	7.57169	3.15522	0.000532628	0.0951896	3.50324	0.000208457	0.0928429	DE in both nodular and pagetoid vs control
16771502	NA	NA	NA	NA	5.42953	3.83013	6.36299	6.09549	2.53286	0.000683353	0.111	2.26536	0.00167975	0.153345	DE in both nodular and pagetoid vs control
16771511	NA	NA	NA	NA	4.3251	2.37904	5.55985	5.03642	3.18081	0.00228104	0.163083	2.65738	0.00774401	0.198421	DE in both nodular and pagetoid vs control
16776045	NA	NA	NA	NA	7.1373	5.31228	8.40587	7.69376	3.09359	0.0011758	0.137045	2.38148	0.00754117	0.196194	DE in both nodular and pagetoid vs control
16776050	ENSG00000207719	MIR623	microRNA 623 [Source:HGNC Symbol;Acc:32879]	16776050	3.12013	2.02614	3.66661	3.66765	1.64047	0.00294186	0.174285	1.64151	0.00292857	0.164555	DE in both nodular and pagetoid vs control
16779755	ENSG00000199381	RNU6-79P	RNA, U6 small nuclear 79, pseudogene [Source:HGNC Symbol;Acc:42569]	16779755	4.60594	3.60406	5.13142	5.08234	1.52736	0.00506156	0.20708	1.47827	0.00626473	0.184499	DE in both nodular and pagetoid vs control
16780640	NA	NA	NA	NA	5.65745	4.40841	6.57236	5.99157	2.16395	0.000872134	0.123866	1.58317	0.00822641	0.20093	DE in both nodular and pagetoid vs control
16781656	NA	NA	NA	NA	6.2831	7.26974	5.89556	5.684	-1.37418	0.00831404	0.241379	-1.58574	0.00323237	0.167938	DE in both nodular and pagetoid vs control
16784299	ENSG00000100526	CDKN3	cyclin-dependent kinase inhibitor 3 [Source:HGNC Symbol;Acc:1791]	16784299	3.64736	2.45654	4.07989	4.40564	1.62335	8.48067e-05	0.0609437	1.9491	1.26799e-05	0.0302147	DE in both nodular and pagetoid vs control
16792268	ENSG00000182400	TRAPPC6B	trafficking protein particle complex 6B [Source:HGNC Symbol;Acc:23066]	16792268	4.43561	3.59673	4.77253	4.93757	1.1758	0.00822776	0.241324	1.34084	0.00347181	0.169162	DE in both nodular and pagetoid vs control
16799793	ENSG00000137804	NUSAP1	nucleolar and spindle associated protein 1 [Source:HGNC Symbol;Acc:18538]	16799793	4.83193	3.45834	5.31778	5.71968	1.85944	6.29525e-05	0.0609437	2.26134	7.92927e-06	0.024293	DE in both nodular and pagetoid vs control
16807071	ENSG00000198146	ZNF770	zinc finger protein 770 [Source:HGNC Symbol;Acc:26061]	16807071	4.6817	3.85636	5.06232	5.12641	1.20596	0.00798817	0.237606	1.27005	0.00575422	0.182915	DE in both nodular and pagetoid vs control
16807319	NA	NA	NA	NA	7.23019	8.55141	6.71165	6.42751	-1.83976	0.00236045	0.163083	-2.12391	0.000763306	0.12678	DE in both nodular and pagetoid vs control
16816702	ENSG00000207248	RNU6-1005P	RNA, U6 small nuclear 1005, pseudogene [Source:HGNC Symbol;Acc:47968]	16816702	5.788	4.02436	6.85852	6.48113	2.83416	0.0025644	0.165274	2.45677	0.00679053	0.188152	DE in both nodular and pagetoid vs control
16822254	ENSG00000223225	RNU6-1054P	RNA, U6 small nuclear 1054, pseudogene [Source:HGNC Symbol;Acc:48017]	16822254	5.45492	3.93843	6.73444	5.69189	2.79601	0.000235253	0.0745957	1.75346	0.00843218	0.20093	DE in both nodular and pagetoid vs control
16824470	ENSG00000260342	RP11-1035H13.3	Uncharacterized protein [Source:UniProtKB/TrEMBL;Acc:H3BN98]	16824470	5.99208	5.04072	6.18798	6.74755	1.14726	0.00859964	0.241566	1.70683	0.000451574	0.110051	DE in both nodular and pagetoid vs control
16826241	ENSG00000238834	snoU13	Small nucleolar RNA U13 [Source:RFAM;Acc:RF01210]	16826241	6.03452	4.35632	7.23798	6.50926	2.88165	4.43008e-05	0.0500039	2.15293	0.000679732	0.125075	DE in both nodular and pagetoid vs control
16826626	ENSG00000259283	RP11-26L20.3		16826626	3.86409	5.4301	2.97116	3.191	-2.45893	0.00475265	0.200177	-2.2391	0.00864565	0.203509	DE in both nodular and pagetoid vs control
16832231	ENSG00000264215	RP11-283C24.1		16832231	5.71693	7.12132	5.19086	4.83862	-1.93046	0.000450811	0.0878918	-2.28271	9.50746e-05	0.0722097	DE in both nodular and pagetoid vs control
16835622	NA	NA	NA	NA	5.4185	3.43093	6.82903	5.99553	3.3981	0.00037672	0.0799915	2.5646	0.00352534	0.169246	DE in both nodular and pagetoid vs control
16839673	ENSG00000184166	OR1D2	olfactory receptor, family 1, subfamily D, member 2 [Source:HGNC Symbol;Acc:8183]	16839673	2.63424	3.25729	2.30896	2.33648	-0.948333	0.00398234	0.189789	-0.920813	0.00486204	0.177927	DE in both nodular and pagetoid vs control
16850477	ENSG00000176890	TYMS	thymidylate synthetase [Source:HGNC Symbol;Acc:12441]	16850477	6.05971	4.28694	6.84456	7.04761	2.55762	1.00232e-05	0.0251334	2.76067	4.26802e-06	0.0152553	DE in both nodular and pagetoid vs control
16850541	ENSG00000101596	SMCHD1	structural maintenance of chromosomes flexible hinge domain containing 1 [Source:HGNC Symbol;Acc:29090]	16850541	6.3608	5.42747	6.44788	7.20707	1.02041	0.00293707	0.174285	1.7796	1.97635e-05	0.0385316	DE in both nodular and pagetoid vs control
16853042	ENSG00000075336	TIMM21	translocase of inner mitochondrial membrane 21 homolog (yeast) [Source:HGNC Symbol;Acc:25010]	16853042	3.96387	3.23668	4.35389	4.30103	1.11721	0.00645141	0.222797	1.06435	0.00872512	0.204278	DE in both nodular and pagetoid vs control
16855026	ENSG00000078043	PIAS2	protein inhibitor of activated STAT, 2 [Source:HGNC Symbol;Acc:17311]	16855026	6.40098	5.58098	6.84798	6.77397	1.267	0.00241064	0.163083	1.19299	0.00370717	0.171706	DE in both nodular and pagetoid vs control
16855761	ENSG00000071991	CDH19	cadherin 19, type 2 [Source:HGNC Symbol;Acc:1758]	16855761	2.51726	3.36407	2.13731	2.0504	-1.22676	0.0059551	0.215732	-1.31367	0.00376423	0.171706	DE in both nodular and pagetoid vs control
16856762	NA	NA	NA	NA	5.33936	3.8565	6.17243	5.98916	2.31593	0.00177744	0.156385	2.13266	0.0032583	0.167938	DE in both nodular and pagetoid vs control
16857916	NA	NA	NA	NA	7.1823	5.96905	7.54161	8.03623	1.57256	0.00568117	0.21254	2.06718	0.000741845	0.12678	DE in both nodular and pagetoid vs control
16859117	ENSG00000171954	CYP4F22	cytochrome P450, family 4, subfamily F, polypeptide 22 [Source:HGNC Symbol;Acc:26820]	16859117	3.31294	4.14383	2.85264	2.94234	-1.29119	0.00515026	0.208155	-1.20149	0.00815362	0.20093	DE in both nodular and pagetoid vs control
16865028	ENSG00000207555	MIR520F	microRNA 520f [Source:HGNC Symbol;Acc:32096]	16865028	4.2909	5.21464	3.9778	3.68027	-1.23684	0.00453963	0.197478	-1.53437	0.000905842	0.129472	DE in both nodular and pagetoid vs control
16866392	ENSG00000223225	RNU6-1054P	RNA, U6 small nuclear 1054, pseudogene [Source:HGNC Symbol;Acc:48017]	16866392	5.45492	3.93843	6.73444	5.69189	2.79601	0.000235253	0.0745957	1.75346	0.00843218	0.20093	DE in both nodular and pagetoid vs control
16872489	ENSG00000223284	RNU6-195P	RNA, U6 small nuclear 195, pseudogene [Source:HGNC Symbol;Acc:47158]	16872489	5.34956	3.6203	6.51049	5.9179	2.89019	0.000151263	0.0745957	2.2976	0.0011335	0.13734	DE in both nodular and pagetoid vs control
16873999	NA	NA	NA	NA	3.06855	1.69286	3.5298	3.98299	1.83694	0.00261287	0.166922	2.29013	0.000445247	0.109756	DE in both nodular and pagetoid vs control
16874641	ENSG00000221381	SNORD88B	small nucleolar RNA, C/D box 88B [Source:HGNC Symbol;Acc:32748]	16874641	5.46211	4.50729	6.15825	5.7208	1.65096	0.00110281	0.13438	1.21351	0.00952212	0.205238	DE in both nodular and pagetoid vs control
16875760	ENSG00000233493	TMEM238	transmembrane protein 238 [Source:HGNC Symbol;Acc:40042]	16875760	4.5017	3.7324	4.86523	4.90749	1.13283	0.00730695	0.23305	1.17509	0.00578425	0.182915	DE in both nodular and pagetoid vs control
16876663	NA	NA	NA	NA	3.78227	2.51687	4.21476	4.61518	1.69789	0.00604712	0.216867	2.09832	0.00132491	0.144133	DE in both nodular and pagetoid vs control
16880696	ENSG00000252414	RNU6-100P	RNA, U6 small nuclear 100, pseudogene [Source:HGNC Symbol;Acc:47063]	16880696	4.49047	3.00025	5.22009	5.25106	2.21984	0.00231092	0.163083	2.25081	0.00208455	0.160008	DE in both nodular and pagetoid vs control
16882536	NA	NA	NA	NA	6.26174	4.82808	7.14234	6.8148	2.31426	0.00225015	0.163083	1.98672	0.00645109	0.185456	DE in both nodular and pagetoid vs control
16882744	ENSG00000224607	IGKV1D-27	immunoglobulin kappa variable 1D-27 (pseudogene) [Source:HGNC Symbol;Acc:5751]	16882744	4.0291	2.40836	4.33528	5.34368	1.92692	0.00589435	0.214618	2.93532	0.000212128	0.0928429	DE in both nodular and pagetoid vs control
16886168	ENSG00000206901	SNORA72	Small nucleolar RNA SNORA72 [Source:RFAM;Acc:RF00139]	16886168	3.36125	3.9791	3.08613	3.0185	-0.892964	0.00687095	0.229188	-0.960595	0.00425412	0.175994	DE in both nodular and pagetoid vs control
16887840	ENSG00000144354	CDCA7	cell division cycle associated 7 [Source:HGNC Symbol;Acc:14628]	16887840	4.28712	3.33382	4.77424	4.75329	1.44042	0.0036749	0.183286	1.41947	0.00406627	0.174465	DE in both nodular and pagetoid vs control
16889699	NA	NA	NA	NA	4.41056	2.84284	5.32496	5.06388	2.48212	0.0027141	0.169119	2.22104	0.00582305	0.182915	DE in both nodular and pagetoid vs control
16889707	NA	NA	NA	NA	5.40694	3.98541	5.78888	6.44653	1.80348	0.00834511	0.241379	2.46112	0.000900915	0.129472	DE in both nodular and pagetoid vs control
16894740	ENSG00000163029	SMC6	structural maintenance of chromosomes 6 [Source:HGNC Symbol;Acc:20466]	16894740	4.04865	3.20817	4.41015	4.52763	1.20198	0.00198171	0.160389	1.31945	0.000953128	0.129472	DE in both nodular and pagetoid vs control
16898488	NA	NA	NA	NA	3.72736	2.39096	4.07046	4.72067	1.67951	0.00698295	0.230089	2.32971	0.000618268	0.122333	DE in both nodular and pagetoid vs control
16900041	NA	NA	NA	NA	2.93582	4.65537	1.83912	2.31297	-2.81625	0.00042157	0.08394	-2.3424	0.00190584	0.157522	DE in both nodular and pagetoid vs control
16900098	ENSG00000211595	IGKJ3	immunoglobulin kappa joining 3 [Source:HGNC Symbol;Acc:5721]	16900098	6.98138	3.78738	7.19036	9.9664	3.40298	0.00456067	0.197699	6.17902	2.52099e-05	0.039858	DE in both nodular and pagetoid vs control
16900453	NA	NA	NA	NA	4.84325	3.41542	5.39476	5.71956	1.97934	0.00673473	0.227096	2.30413	0.0023771	0.160287	DE in both nodular and pagetoid vs control
16900516	NA	NA	NA	NA	5.24211	3.82367	5.60748	6.29518	1.78381	0.00774688	0.236619	2.47151	0.00071847	0.12678	DE in both nodular and pagetoid vs control
16903090	ENSG00000076003	MCM6	minichromosome maintenance complex component 6 [Source:HGNC Symbol;Acc:6949]	16903090	4.65641	3.72272	5.03811	5.20841	1.31539	0.00211446	0.161103	1.48569	0.000809425	0.12678	DE in both nodular and pagetoid vs control
16904095	ENSG00000207117	Y_RNA	Y RNA [Source:RFAM;Acc:RF00019]	16904095	5.84137	4.36197	6.78985	6.3723	2.42788	0.00101888	0.130844	2.01033	0.00417229	0.175994	DE in both nodular and pagetoid vs control
16904700	ENSG00000136546	SCN7A	sodium channel, voltage-gated, type VII, alpha subunit [Source:HGNC Symbol;Acc:10594]	16904700	3.04696	4.19148	2.29504	2.65437	-1.89644	0.00135095	0.141437	-1.5371	0.00607843	0.183603	DE in both nodular and pagetoid vs control
16911675	ENSG00000125871	MGME1	mitochondrial genome maintenance exonuclease 1 [Source:HGNC Symbol;Acc:16205]	16911675	4.01557	3.02484	4.71507	4.30679	1.69023	0.000766948	0.116652	1.28195	0.005945	0.182933	DE in both nodular and pagetoid vs control
16912192	ENSG00000101003	GINS1	GINS complex subunit 1 (Psf1 homolog) [Source:HGNC Symbol;Acc:28980]	16912192	3.04083	2.32985	3.38162	3.41103	1.05176	0.00667544	0.226764	1.08118	0.00558818	0.18155	DE in both nodular and pagetoid vs control
16912379	ENSG00000088325	TPX2	TPX2, microtubule-associated [Source:HGNC Symbol;Acc:1249]	16912379	5.20601	3.9959	5.42376	6.19837	1.42787	0.00311266	0.178779	2.20247	7.62214e-05	0.0681102	DE in both nodular and pagetoid vs control
16913681	ENSG00000101447	FAM83D	family with sequence similarity 83, member D [Source:HGNC Symbol;Acc:16122]	16913681	3.53817	2.73879	3.85068	4.02505	1.11189	0.00128804	0.141437	1.28626	0.000378913	0.109144	DE in both nodular and pagetoid vs control
16914671	ENSG00000124207	CSE1L	CSE1 chromosome segregation 1-like (yeast) [Source:HGNC Symbol;Acc:2431]	16914671	6.33667	5.12362	6.65977	7.22661	1.53615	0.00393781	0.18869	2.10299	0.000324401	0.104414	DE in both nodular and pagetoid vs control
16918445	ENSG00000101412	E2F1	E2F transcription factor 1 [Source:HGNC Symbol;Acc:3113]	16918445	4.46807	3.61321	4.93754	4.85347	1.32432	0.00471648	0.199506	1.24026	0.00721863	0.192791	DE in both nodular and pagetoid vs control
16920169	ENSG00000158470	B4GALT5	UDP-Gal:betaGlcNAc beta 1,4- galactosyltransferase, polypeptide 5 [Source:HGNC Symbol;Acc:928]	16920169	6.01552	4.86399	6.53606	6.64649	1.67207	0.0041415	0.192006	1.7825	0.00263766	0.160818	DE in both nodular and pagetoid vs control
16920804	ENSG00000238777	RNU7-141P	RNA, U7 small nuclear 141 pseudogene [Source:HGNC Symbol;Acc:45675]	16920804	5.36911	2.6426	8.40587	5.05885	5.76326	8.41382e-08	0.00180443	2.41624	0.000906398	0.129472	DE in both nodular and pagetoid vs control
16920806	ENSG00000196074	SYCP2	synaptonemal complex protein 2 [Source:HGNC Symbol;Acc:11490]	16920806	4.69777	2.93073	6.23261	4.92997	3.30188	1.79168e-05	0.0349312	1.99924	0.00183564	0.157513	DE in both nodular and pagetoid vs control
16925239	ENSG00000159147	DONSON	downstream neighbor of SON [Source:HGNC Symbol;Acc:2993]	16925239	5.43498	4.46236	6.10085	5.74174	1.63848	0.000888961	0.125425	1.27937	0.00552486	0.18155	DE in both nodular and pagetoid vs control
16925440	ENSG00000236830	CBR3-AS1	CBR3 antisense RNA 1 [Source:HGNC Symbol;Acc:43664]	16925440	3.04616	2.30991	3.3718	3.45677	1.0619	0.00917174	0.2487	1.14687	0.00566078	0.182059	DE in both nodular and pagetoid vs control
16925450	ENSG00000238851	snoU13	Small nucleolar RNA U13 [Source:RFAM;Acc:RF01210]	16925450	5.62841	3.77448	6.58997	6.52078	2.81549	0.00345031	0.183286	2.7463	0.00409983	0.174801	DE in both nodular and pagetoid vs control
16937793	ENSG00000251774	RNU6-377P	RNA, U6 small nuclear 377, pseudogene [Source:HGNC Symbol;Acc:47340]	16937793	6.44182	4.15758	8.27487	6.89302	4.11729	0.000380502	0.0800023	2.73545	0.00820004	0.20093	DE in both nodular and pagetoid vs control
16942866	ENSG00000175161	CADM2	cell adhesion molecule 2 [Source:HGNC Symbol;Acc:29849]	16942866	2.7301	3.52714	2.3154	2.34776	-1.21174	0.00585457	0.213646	-1.17937	0.00696207	0.190085	DE in both nodular and pagetoid vs control
16946553	ENSG00000163714	U2SURP	U2 snRNP-associated SURP domain containing [Source:HGNC Symbol;Acc:30855]	16946553	5.91593	5.22573	6.26924	6.25281	1.04351	0.00644708	0.222797	1.02707	0.00712931	0.191515	DE in both nodular and pagetoid vs control
16947556	ENSG00000113810	SMC4	structural maintenance of chromosomes 4 [Source:HGNC Symbol;Acc:14013]	16947556	5.19579	4.21733	5.62093	5.74913	1.4036	0.00214315	0.16127	1.5318	0.00108774	0.134635	DE in both nodular and pagetoid vs control
16950181	ENSG00000223225	RNU6-1054P	RNA, U6 small nuclear 1054, pseudogene [Source:HGNC Symbol;Acc:48017]	16950181	5.45492	3.93843	6.73444	5.69189	2.79601	0.000235253	0.0745957	1.75346	0.00843218	0.20093	DE in both nodular and pagetoid vs control
16951601	ENSG00000077097	TOP2B	topoisomerase (DNA) II beta 180kDa [Source:HGNC Symbol;Acc:11990]	16951601	5.61914	4.63512	6.14285	6.07944	1.50773	0.00559552	0.211712	1.44431	0.00736445	0.193552	DE in both nodular and pagetoid vs control
16952769	ENSG00000163814	CDCP1	CUB domain containing protein 1 [Source:HGNC Symbol;Acc:24357]	16952769	4.9707	4.1477	5.50108	5.26332	1.35338	0.00160764	0.149253	1.11562	0.00629456	0.184499	DE in both nodular and pagetoid vs control
16952883	ENSG00000012223	LTF	lactotransferrin [Source:HGNC Symbol;Acc:6720]	16952883	3.55647	5.51709	2.83884	2.31347	-2.67826	0.00758884	0.236619	-3.20363	0.00223779	0.160287	DE in both nodular and pagetoid vs control
16957769	ENSG00000207310	RNU6-1127P	RNA, U6 small nuclear 1127, pseudogene [Source:HGNC Symbol;Acc:48090]	16957769	3.19916	5.33506	2.07167	2.19074	-3.26339	0.00421912	0.192006	-3.14432	0.00541109	0.180886	DE in both nodular and pagetoid vs control
16959575	ENSG00000200571	RNU6-1284P	RNA, U6 small nuclear 1284, pseudogene [Source:HGNC Symbol;Acc:48247]	16959575	5.29616	3.43867	6.29589	6.15394	2.85722	0.00527159	0.20905	2.71527	0.00731421	0.192853	DE in both nodular and pagetoid vs control
16960922	ENSG00000118849	RARRES1	retinoic acid receptor responder (tazarotene induced) 1 [Source:HGNC Symbol;Acc:9867]	16960922	5.59235	3.90638	7.05793	5.81273	3.15155	8.20964e-05	0.0609437	1.90635	0.00526953	0.180817	DE in both nodular and pagetoid vs control
16963220	ENSG00000185485	SDHAP1	succinate dehydrogenase complex, subunit A, flavoprotein pseudogene 1 [Source:HGNC Symbol;Acc:32455]	16963220	5.59662	4.58357	6.54169	5.6646	1.95812	7.67334e-05	0.0609437	1.08103	0.00898868	0.204317	DE in both nodular and pagetoid vs control
16963509	ENSG00000238491	snoU13	Small nucleolar RNA U13 [Source:RFAM;Acc:RF01210]	16963509	2.86384	3.91412	2.36244	2.31497	-1.55167	0.00836908	0.241379	-1.59914	0.00693996	0.190085	DE in both nodular and pagetoid vs control
16967499	ENSG00000171199	PROL1	proline rich, lacrimal 1 [Source:HGNC Symbol;Acc:17279]	16967499	4.3656	8.50563	2.3047	2.28647	-6.20093	0.000913493	0.125896	-6.21916	0.000891744	0.129472	DE in both nodular and pagetoid vs control
16971417	NA	NA	NA	NA	4.28911	6.45339	3.67353	2.74042	-2.77987	0.00505933	0.20708	-3.71297	0.000558093	0.120898	DE in both nodular and pagetoid vs control
16975306	NA	NA	NA	NA	8.12956	6.70575	8.75954	8.92338	2.05379	0.0061123	0.218111	2.21764	0.00365426	0.171	DE in both nodular and pagetoid vs control
16975345	ENSG00000121892	PDS5A	PDS5, regulator of cohesion maintenance, homolog A (S. cerevisiae) [Source:HGNC Symbol;Acc:29088]	16975345	5.12754	4.35707	5.37584	5.6497	1.01877	0.00557577	0.211712	1.29263	0.000970477	0.129472	DE in both nodular and pagetoid vs control
16978995	ENSG00000170522	ELOVL6	ELOVL fatty acid elongase 6 [Source:HGNC Symbol;Acc:15829]	16978995	3.39452	4.19575	2.96349	3.02433	-1.23226	0.00242134	0.163083	-1.17142	0.00348274	0.169162	DE in both nodular and pagetoid vs control
16979334	ENSG00000223225	RNU6-1054P	RNA, U6 small nuclear 1054, pseudogene [Source:HGNC Symbol;Acc:48017]	16979334	5.45492	3.93843	6.73444	5.69189	2.79601	0.000235253	0.0745957	1.75346	0.00843218	0.20093	DE in both nodular and pagetoid vs control
16982024	ENSG00000151725	CENPU	centromere protein U [Source:HGNC Symbol;Acc:21348]	16982024	4.29679	3.4526	4.71634	4.72143	1.26374	0.000917045	0.125896	1.26883	0.000887263	0.129472	DE in both nodular and pagetoid vs control
16990716	ENSG00000251320	CTC-327F10.4		16990716	2.26592	3.13189	1.85849	1.80738	-1.2734	0.0041984	0.192006	-1.32451	0.00319292	0.167938	DE in both nodular and pagetoid vs control
16990845	NA	NA	NA	NA	4.23055	2.99692	5.19661	4.49811	2.19969	0.000281298	0.0772292	1.50119	0.00559036	0.18155	DE in both nodular and pagetoid vs control
17000641	ENSG00000249751	ECSCR	endothelial cell surface expressed chemotaxis and apoptosis regulator [Source:HGNC Symbol;Acc:35454]	17000641	3.31885	4.03985	2.85257	3.06413	-1.18728	0.00270824	0.169119	-0.975717	0.00986394	0.206212	DE in both nodular and pagetoid vs control
17005573	ENSG00000158373	HIST1H2BD	histone cluster 1, H2bd [Source:HGNC Symbol;Acc:4747]	17005573	5.81479	3.99813	6.42846	7.01779	2.43033	2.26594e-05	0.0360678	3.01965	2.01692e-06	0.0125605	DE in both nodular and pagetoid vs control
17005589	ENSG00000168274	HIST1H2AE	histone cluster 1, H2ae [Source:HGNC Symbol;Acc:4724]	17005589	4.82402	3.42618	5.5082	5.53767	2.08203	0.00180785	0.156385	2.11149	0.00162326	0.153345	DE in both nodular and pagetoid vs control
17005865	ENSG00000196374	HIST1H2BM	histone cluster 1, H2bm [Source:HGNC Symbol;Acc:4750]	17005865	6.67125	5.17088	6.87897	7.96389	1.70809	0.0028355	0.171296	2.79301	3.69519e-05	0.0486309	DE in both nodular and pagetoid vs control
17006289	NA	NA	NA	NA	3.32115	4.96314	2.91932	2.08099	-2.04382	0.00551684	0.211712	-2.88215	0.00038972	0.109144	DE in both nodular and pagetoid vs control
17006299	NA	NA	NA	NA	4.68742	3.04972	5.50117	5.51138	2.45145	0.000670756	0.109809	2.46165	0.000647583	0.123054	DE in both nodular and pagetoid vs control
17011005	ENSG00000199630	Y_RNA	Y RNA [Source:RFAM;Acc:RF00019]	17011005	5.04592	2.92999	6.56264	5.64512	3.63265	7.09562e-06	0.0251334	2.71513	0.000145403	0.0767073	DE in both nodular and pagetoid vs control
17012135	NA	NA	NA	NA	2.34998	3.04345	2.0204	1.98609	-1.02305	0.0053324	0.209766	-1.05736	0.00427563	0.175994	DE in both nodular and pagetoid vs control
17014493	ENSG00000233342	RP11-235G24.3		17014493	3.97541	5.02117	3.33154	3.57354	-1.68963	0.000204613	0.0745957	-1.44763	0.000799358	0.12678	DE in both nodular and pagetoid vs control
17015598	ENSG00000201048	Y_RNA	Y RNA [Source:RFAM;Acc:RF00019]	17015598	3.88664	5.49869	2.86761	3.29363	-2.63108	0.00300711	0.175344	-2.20506	0.00957112	0.205467	DE in both nodular and pagetoid vs control
17017183	NA	NA	NA	NA	6.13637	4.62382	7.03114	6.75415	2.40732	0.000135199	0.0745957	2.13032	0.000416379	0.109144	DE in both nodular and pagetoid vs control
17017194	NA	NA	NA	NA	7.39239	4.80689	8.40425	8.96603	3.59736	0.00637812	0.222054	4.15914	0.00234745	0.160287	DE in both nodular and pagetoid vs control
17017197	NA	NA	NA	NA	6.43232	4.05111	7.78613	7.45971	3.73502	0.00463585	0.198049	3.4086	0.00833966	0.20093	DE in both nodular and pagetoid vs control
17020118	ENSG00000112144	ICK	intestinal cell (MAK-like) kinase [Source:HGNC Symbol;Acc:21219]	17020118	4.94759	4.03895	5.2761	5.52771	1.23715	0.00734765	0.23305	1.48877	0.00205841	0.160008	DE in both nodular and pagetoid vs control
17022388	ENSG00000135535	CD164	CD164 molecule, sialomucin [Source:HGNC Symbol;Acc:1632]	17022388	6.18117	5.28468	6.56377	6.69507	1.2791	0.00772593	0.236619	1.4104	0.0040838	0.174465	DE in both nodular and pagetoid vs control
17023305	NA	NA	NA	NA	4.98854	3.96765	5.7327	5.26528	1.76505	0.000371896	0.0797567	1.29763	0.00418375	0.175994	DE in both nodular and pagetoid vs control
17039221	NA	NA	NA	NA	4.25074	3.39546	4.72182	4.63494	1.32636	0.00142487	0.142737	1.23947	0.00238369	0.160287	DE in both nodular and pagetoid vs control
17044795	ENSG00000235859	AC006978.6		17044795	4.18138	3.35714	4.57465	4.61237	1.21751	0.00708085	0.230613	1.25524	0.00582583	0.182915	DE in both nodular and pagetoid vs control
17046280	ENSG00000206603	SNORA22	Small nucleolar RNA SNORA22 [Source:RFAM;Acc:RF00414]	17046280	4.8336	2.81171	5.91151	5.77758	3.09981	0.00275214	0.169119	2.96588	0.00376276	0.171706	DE in both nodular and pagetoid vs control
17050348	ENSG00000221279	AC005161.1		17050348	8.72198	9.73599	8.43232	7.99765	-1.30366	0.00737856	0.23305	-1.73834	0.000925166	0.129472	DE in both nodular and pagetoid vs control
17052737	ENSG00000159763	PIP	prolactin-induced protein [Source:HGNC Symbol;Acc:8993]	17052737	6.16202	9.52992	4.70356	4.25259	-4.82637	0.000822224	0.119399	-5.27734	0.000382035	0.109144	DE in both nodular and pagetoid vs control
17058458	ENSG00000202035	Y_RNA	Y RNA [Source:RFAM;Acc:RF00019]	17058458	4.97903	6.05731	4.51109	4.36869	-1.54621	0.0062885	0.220005	-1.68861	0.00348168	0.169162	DE in both nodular and pagetoid vs control
17058812	NA	NA	NA	NA	5.84174	4.7697	6.55929	6.19623	1.7896	0.00107065	0.133496	1.42653	0.00560412	0.18155	DE in both nodular and pagetoid vs control
17065045	ENSG00000206668	Y_RNA	Y RNA [Source:RFAM;Acc:RF00019]	17065045	4.24723	6.69989	2.7584	3.28341	-3.94149	4.63191e-07	0.00496679	-3.41648	2.52041e-06	0.0125605	DE in both nodular and pagetoid vs control
17068616	NA	NA	NA	NA	4.80714	3.6181	5.50896	5.29435	1.89086	0.000943628	0.126482	1.67625	0.00240487	0.160287	DE in both nodular and pagetoid vs control
17068782	ENSG00000104738	MCM4	minichromosome maintenance complex component 4 [Source:HGNC Symbol;Acc:6947]	17068782	5.6302	4.84293	6.08549	5.96218	1.24255	0.00249304	0.16451	1.11925	0.00516504	0.179938	DE in both nodular and pagetoid vs control
17070949	ENSG00000104413	ESRP1	epithelial splicing regulatory protein 1 [Source:HGNC Symbol;Acc:25966]	17070949	4.81147	3.9581	5.17017	5.30615	1.21207	0.00584778	0.213646	1.34804	0.00282348	0.162775	DE in both nodular and pagetoid vs control
17071438	ENSG00000202310	Y_RNA	Y RNA [Source:RFAM;Acc:RF00019]	17071438	5.48378	6.71486	4.93562	4.80085	-1.77924	0.00422835	0.192006	-1.91401	0.00252446	0.160639	DE in both nodular and pagetoid vs control
17071625	ENSG00000164930	FZD6	frizzled family receptor 6 [Source:HGNC Symbol;Acc:4044]	17071625	5.6453	4.33064	6.40488	6.20039	2.07424	0.000327585	0.0772292	1.86975	0.000803623	0.12678	DE in both nodular and pagetoid vs control
17072019	ENSG00000227170	AF178030.2		17072019	3.37374	2.56296	3.79558	3.76269	1.23262	0.00528423	0.20905	1.19973	0.00630027	0.184499	DE in both nodular and pagetoid vs control
17072404	ENSG00000176853	FAM91A1	family with sequence similarity 91, member A1 [Source:HGNC Symbol;Acc:26306]	17072404	4.17089	3.42722	4.50132	4.58413	1.0741	0.00782169	0.236619	1.15691	0.0048509	0.177927	DE in both nodular and pagetoid vs control
17076609	ENSG00000104332	SFRP1	secreted frizzled-related protein 1 [Source:HGNC Symbol;Acc:10776]	17076609	5.62174	6.39948	5.23382	5.23192	-1.16566	0.00960063	0.251978	-1.16756	0.00950766	0.205238	DE in both nodular and pagetoid vs control
17076867	ENSG00000253729	PRKDC	protein kinase, DNA-activated, catalytic polypeptide [Source:HGNC Symbol;Acc:9413]	17076867	5.77617	4.60172	6.28973	6.43705	1.68802	0.000222298	0.0745957	1.83534	0.000100256	0.0722097	DE in both nodular and pagetoid vs control
17079293	ENSG00000175305	CCNE2	cyclin E2 [Source:HGNC Symbol;Acc:1590]	17079293	4.27643	3.43857	4.61752	4.77319	1.17896	0.00781895	0.236619	1.33462	0.00344886	0.169162	DE in both nodular and pagetoid vs control
17080749	ENSG00000156802	ATAD2	ATPase family, AAA domain containing 2 [Source:HGNC Symbol;Acc:30123]	17080749	4.62712	3.47052	4.78013	5.6307	1.30961	0.00696413	0.230089	2.16018	0.000127926	0.0767073	DE in both nodular and pagetoid vs control
17081124	ENSG00000153310	FAM49B	family with sequence similarity 49, member B [Source:HGNC Symbol;Acc:25216]	17081124	4.19451	3.42849	4.45254	4.70249	1.02406	0.00831007	0.241379	1.274	0.00186101	0.157522	DE in both nodular and pagetoid vs control
17086193	ENSG00000135069	PSAT1	phosphoserine aminotransferase 1 [Source:HGNC Symbol;Acc:19129]	17086193	4.96341	3.92917	5.63315	5.32792	1.70398	0.00219702	0.163083	1.39875	0.0083653	0.20093	DE in both nodular and pagetoid vs control
17086634	ENSG00000123975	CKS2	CDC28 protein kinase regulatory subunit 2 [Source:HGNC Symbol;Acc:2000]	17086634	4.65329	3.23389	4.64378	6.08221	1.40989	0.00244977	0.163083	2.84832	2.9284e-06	0.0125605	DE in both nodular and pagetoid vs control
17087034	ENSG00000148110	HIATL1	hippocampus abundant transcript-like 1 [Source:HGNC Symbol;Acc:23376]	17087034	4.61911	3.69955	5.00118	5.15659	1.30163	0.00487845	0.202366	1.45704	0.00220118	0.160287	DE in both nodular and pagetoid vs control
17087716	ENSG00000136824	SMC2	structural maintenance of chromosomes 2 [Source:HGNC Symbol;Acc:14011]	17087716	3.81684	3.05861	3.99745	4.39446	0.938842	0.00727709	0.23305	1.33585	0.000525932	0.120498	DE in both nodular and pagetoid vs control
17090688	ENSG00000148308	GTF3C5	general transcription factor IIIC, polypeptide 5, 63kDa [Source:HGNC Symbol;Acc:4668]	17090688	4.8228	4.11245	5.21698	5.13898	1.10453	0.00128352	0.141437	1.02652	0.0022504	0.160287	DE in both nodular and pagetoid vs control
17091901	ENSG00000223225	RNU6-1054P	RNA, U6 small nuclear 1054, pseudogene [Source:HGNC Symbol;Acc:48017]	17091901	5.45492	3.93843	6.73444	5.69189	2.79601	0.000235253	0.0745957	1.75346	0.00843218	0.20093	DE in both nodular and pagetoid vs control
17095041	ENSG00000200041	Y_RNA	Y RNA [Source:RFAM;Acc:RF00019]	17095041	4.51768	3.84424	4.86613	4.84266	1.02189	0.00853053	0.241431	0.998414	0.00981107	0.205678	DE in both nodular and pagetoid vs control
17095870	ENSG00000106809	OGN	osteoglycin [Source:HGNC Symbol;Acc:8126]	17095870	4.96854	4.00984	5.28515	5.61062	1.27531	0.00364839	0.183286	1.60078	0.000629266	0.122333	DE in both nodular and pagetoid vs control
17096086	ENSG00000238746	snoU13	Small nucleolar RNA U13 [Source:RFAM;Acc:RF01210]	17096086	6.19958	5.05245	6.63081	6.91548	1.57836	0.00164451	0.150719	1.86303	0.000418205	0.109144	DE in both nodular and pagetoid vs control
17099705	ENSG00000266827	MIR3689E	microRNA 3689e [Source:HGNC Symbol;Acc:41887]	17099705	6.5003	7.18323	6.10667	6.211	-1.07656	0.00525775	0.20905	-0.972228	0.00995369	0.206848	DE in both nodular and pagetoid vs control
17100616	ENSG00000237419	RP11-885N19.6		17100616	2.18009	2.86317	1.91583	1.76126	-0.947337	0.00461469	0.197699	-1.10191	0.00154437	0.151929	DE in both nodular and pagetoid vs control
17104685	NA	NA	NA	NA	8.34448	6.55627	9.08511	9.39206	2.52884	0.007644	0.236619	2.83578	0.00359195	0.169676	DE in both nodular and pagetoid vs control
17105543	ENSG00000184905	TCEAL2	transcription elongation factor A (SII)-like 2 [Source:HGNC Symbol;Acc:29818]	17105543	3.37901	4.51512	2.55522	3.0667	-1.9599	0.000257538	0.0756598	-1.44842	0.00303572	0.166933	DE in both nodular and pagetoid vs control
17107012	ENSG00000232160	RAP2C-AS1	RAP2C antisense RNA 1 [Source:HGNC Symbol;Acc:40957]	17107012	4.36256	3.64233	4.64567	4.79968	1.00334	0.00854052	0.241431	1.15735	0.00334373	0.167938	DE in both nodular and pagetoid vs control
17112058	ENSG00000222810	RNU2-68P	RNA, U2 small nuclear 68, pseudogene [Source:HGNC Symbol;Acc:48561]	17112058	5.74721	6.55038	5.3338	5.35745	-1.21658	0.00388804	0.18825	-1.19293	0.00444626	0.176096	DE in both nodular and pagetoid vs control
17118058	ENSG00000250138	RP11-848G14.5		17118058	4.79611	3.03618	5.69736	5.65478	2.66119	0.00132112	0.141437	2.61861	0.00149909	0.149533	DE in both nodular and pagetoid vs control
17118066	ENSG00000250138	RP11-848G14.5		17118066	4.79611	3.03618	5.69736	5.65478	2.66119	0.00132112	0.141437	2.61861	0.00149909	0.149533	DE in both nodular and pagetoid vs control
17118104	ENSG00000250138	RP11-848G14.5		17118104	4.79611	3.03618	5.69736	5.65478	2.66119	0.00132112	0.141437	2.61861	0.00149909	0.149533	DE in both nodular and pagetoid vs control
17118127	ENSG00000250138	RP11-848G14.5		17118127	4.79611	3.03618	5.69736	5.65478	2.66119	0.00132112	0.141437	2.61861	0.00149909	0.149533	DE in both nodular and pagetoid vs control
17118722	ENSG00000234741	GAS5	growth arrest-specific 5 (non-protein coding) [Source:HGNC Symbol;Acc:16355]	17118722	5.72339	4.54835	6.7061	5.91572	2.15775	0.000207822	0.0745957	1.36737	0.00727752	0.192853	DE in both nodular and pagetoid vs control
17118830	ENSG00000255717	SNHG1	small nucleolar RNA host gene 1 (non-protein coding) [Source:HGNC Symbol;Acc:32688]	17118830	5.19251	3.57207	5.97874	6.02672	2.40668	3.04114e-05	0.0383649	2.45465	2.47168e-05	0.039858	DE in both nodular and pagetoid vs control
17118834	ENSG00000255717	SNHG1	small nucleolar RNA host gene 1 (non-protein coding) [Source:HGNC Symbol;Acc:32688]	17118834	4.9244	3.72684	5.24755	5.79881	1.52071	0.00709488	0.230613	2.07197	0.000734754	0.12678	DE in both nodular and pagetoid vs control
17119340	ENSG00000168028	RPSA	ribosomal protein SA [Source:HGNC Symbol;Acc:6502]	17119340	5.92575	4.94606	6.14101	6.69016	1.19495	0.003351	0.183286	1.7441	0.000144532	0.0767073	DE in both nodular and pagetoid vs control
17120218	NA	NA	NA	NA	4.60776	3.62467	5.1094	5.0892	1.48473	0.00433998	0.1924	1.46453	0.00475995	0.177524	DE in both nodular and pagetoid vs control
17120220	NA	NA	NA	NA	4.49261	3.73474	4.99128	4.75183	1.25654	0.00245795	0.163083	1.01709	0.0099739	0.206867	DE in both nodular and pagetoid vs control
17120222	NA	NA	NA	NA	5.05903	4.02822	5.761	5.38787	1.73277	0.000658212	0.109427	1.35965	0.0042021	0.175994	DE in both nodular and pagetoid vs control
17120224	NA	NA	NA	NA	5.27922	4.66804	5.64487	5.52475	0.976835	0.00358842	0.183286	0.856714	0.00846206	0.201194	DE in both nodular and pagetoid vs control
17120506	ENSG00000235489	DBF4P1	DBF4 homolog pseudogene 1 [Source:HGNC Symbol;Acc:45059]	17120506	4.72396	3.21614	4.78461	6.17113	1.56847	0.00627893	0.220005	2.95499	2.85122e-05	0.0407648	DE in both nodular and pagetoid vs control
17121388	ENSG00000259882	RP11-293B20.2		17121388	4.89039	3.04274	5.77778	5.85066	2.73504	0.00146197	0.143416	2.80791	0.001188	0.140761	DE in both nodular and pagetoid vs control
17126254	NA	NA	NA	NA	4.24268	2.59861	5.06073	5.06871	2.46213	0.00255395	0.165274	2.4701	0.00249424	0.160639	DE in both nodular and pagetoid vs control

## Sheet: Nodular specific mRNA
Differential analysis of nodular vs control and pagetoid vs control, DE threshold using raw p < 0.01
									nodular vs control comparison			Pagetoid vs control comparison
probeset_id	Ensembl.Gene.ID	Associated.Gene.Name	Description	Affy.HuGene.2_0.st.v1.probeset	AveExpr	average_control	average_nodular	average_pagetoid	logFC_nodular_vs_control	P.Value	adj.P.Val	logFC_pagetoid_vs_control	P.Value	adj.P.Val	comments
16650023	NA	NA	NA	NA	2.63631	2.26586	3.43569	2.20738	1.16983	0.00981074	0.255032	-0.0584826	0.883735	0.946636	DE only in nodular vs control
16650045	NA	NA	NA	NA	4.00703	2.61751	6.1775	3.22609	3.55999	1.15478e-05	0.0251334	0.608574	0.2805	0.565962	DE only in nodular vs control
16650299	NA	NA	NA	NA	5.35404	3.96933	6.98294	5.10984	3.01361	0.000967817	0.127967	1.14051	0.139244	0.428989	DE only in nodular vs control
16650329	NA	NA	NA	NA	2.89055	2.40915	4.57735	1.68514	2.1682	0.00213342	0.161103	-0.724013	0.23185	0.52224	DE only in nodular vs control
16650419	NA	NA	NA	NA	6.66567	5.95249	7.38472	6.65978	1.43223	0.00832951	0.241379	0.707294	0.152594	0.444388	DE only in nodular vs control
16650429	NA	NA	NA	NA	3.05061	4.08913	2.44244	2.62025	-1.64669	0.00578491	0.213534	-1.46888	0.0116481	0.21369	DE only in nodular vs control
16650457	NA	NA	NA	NA	5.65173	6.28014	4.79204	5.88301	-1.4881	0.00354086	0.183286	-0.397136	0.3676	0.636324	DE only in nodular vs control
16650537	NA	NA	NA	NA	3.2889	2.74829	4.4825	2.63591	1.73421	0.00700142	0.230089	-0.112385	0.841296	0.927345	DE only in nodular vs control
16650539	NA	NA	NA	NA	3.00328	1.76216	3.97354	3.27415	2.21137	0.00691355	0.230089	1.51198	0.0486403	0.306375	DE only in nodular vs control
16650655	NA	NA	NA	NA	4.23514	3.46736	4.96492	4.27314	1.49756	0.00168739	0.152691	0.805778	0.0564866	0.318736	DE only in nodular vs control
16651011	NA	NA	NA	NA	2.16226	2.643	1.67105	2.17273	-0.971948	0.00716116	0.231293	-0.470275	0.151096	0.443162	DE only in nodular vs control
16651247	NA	NA	NA	NA	3.42277	2.18065	4.3543	3.73337	2.17365	0.00409957	0.192006	1.55273	0.0283919	0.264391	DE only in nodular vs control
16651249	NA	NA	NA	NA	3.38887	2.86963	4.54102	2.75598	1.67139	0.0029931	0.175344	-0.11365	0.811631	0.913096	DE only in nodular vs control
16651283	NA	NA	NA	NA	6.31186	4.33897	7.88859	6.70801	3.54961	0.00114448	0.13486	2.36904	0.0168641	0.231987	DE only in nodular vs control
16651331	NA	NA	NA	NA	3.32231	2.61057	4.27482	3.08153	1.66426	0.0030088	0.175344	0.470966	0.329479	0.605849	DE only in nodular vs control
16651475	NA	NA	NA	NA	4.05028	2.79712	5.47202	3.88169	2.6749	0.000103005	0.0669406	1.08457	0.0488113	0.306733	DE only in nodular vs control
16651575	NA	NA	NA	NA	5.18422	4.27978	6.3437	4.92919	2.06392	0.00898166	0.246633	0.649403	0.357478	0.628179	DE only in nodular vs control
16651603	NA	NA	NA	NA	2.98282	2.17298	4.31915	2.45633	2.14617	0.00911049	0.247949	0.283353	0.696471	0.851423	DE only in nodular vs control
16651673	NA	NA	NA	NA	2.66673	1.68367	3.39381	2.92271	1.71014	0.00627868	0.220005	1.23904	0.0357009	0.285065	DE only in nodular vs control
16651705	NA	NA	NA	NA	2.51957	1.87151	3.34712	2.34009	1.4756	0.00138685	0.142737	0.468576	0.22921	0.521058	DE only in nodular vs control
16651859	NA	NA	NA	NA	4.38843	3.27574	5.34816	4.54137	2.07242	0.00204959	0.161103	1.26563	0.0373114	0.286293	DE only in nodular vs control
16651941	NA	NA	NA	NA	3.80655	2.26337	4.80633	4.34995	2.54296	0.0060085	0.216545	2.08658	0.0189967	0.237317	DE only in nodular vs control
16651963	NA	NA	NA	NA	4.39398	3.22571	6.00647	3.94976	2.78076	0.000256358	0.0756598	0.724053	0.22926	0.521058	DE only in nodular vs control
16652125	NA	NA	NA	NA	3.52647	2.8731	4.19184	3.51446	1.31874	0.00165751	0.151264	0.641353	0.0806352	0.357821	DE only in nodular vs control
16652299	NA	NA	NA	NA	2.87523	2.21454	4.38451	2.02666	2.16997	0.000939617	0.126482	-0.187881	0.724427	0.868713	DE only in nodular vs control
16652325	NA	NA	NA	NA	4.10607	2.37578	5.92479	4.01766	3.54901	0.000507289	0.0941323	1.64188	0.0573556	0.319992	DE only in nodular vs control
16652421	NA	NA	NA	NA	4.08046	4.96181	3.29412	3.98544	-1.66769	0.000773254	0.116783	-0.976371	0.0257151	0.25752	DE only in nodular vs control
16652455	NA	NA	NA	NA	2.61223	3.11345	1.96526	2.75798	-1.14818	0.00522131	0.20884	-0.355466	0.324955	0.602028	DE only in nodular vs control
16652523	NA	NA	NA	NA	3.84369	2.98153	4.80788	3.74165	1.82634	0.00921835	0.2487	0.760114	0.230567	0.521596	DE only in nodular vs control
16652561	NA	NA	NA	NA	6.02221	5.01481	6.98987	6.06193	1.97506	0.00591877	0.214778	1.04712	0.108409	0.392258	DE only in nodular vs control
16652605	NA	NA	NA	NA	3.80655	2.26337	4.80633	4.34995	2.54296	0.0060085	0.216545	2.08658	0.0189967	0.237317	DE only in nodular vs control
16652627	NA	NA	NA	NA	4.39398	3.22571	6.00647	3.94976	2.78076	0.000256358	0.0756598	0.724053	0.22926	0.521058	DE only in nodular vs control
16652775	NA	NA	NA	NA	4.81361	5.21305	3.87346	5.3543	-1.33959	0.0031578	0.179217	0.141252	0.714149	0.862671	DE only in nodular vs control
16652995	NA	NA	NA	NA	2.56234	3.37807	1.3486	2.96035	-2.02948	0.00361964	0.183286	-0.417719	0.485923	0.721433	DE only in nodular vs control
16652997	NA	NA	NA	NA	4.99215	3.85074	5.92325	5.20248	2.07251	0.00277774	0.170198	1.35174	0.0334637	0.278914	DE only in nodular vs control
16653065	NA	NA	NA	NA	3.84054	2.80435	4.68482	4.03245	1.88047	0.00839637	0.241379	1.2281	0.0654198	0.332819	DE only in nodular vs control
16653199	NA	NA	NA	NA	4.59902	3.42453	6.03035	4.34219	2.60582	0.0011179	0.134688	0.917661	0.173826	0.46686	DE only in nodular vs control
16653311	NA	NA	NA	NA	5.08133	5.84723	4.15148	5.24529	-1.69575	0.00733684	0.23305	-0.601941	0.285909	0.570275	DE only in nodular vs control
16653347	NA	NA	NA	NA	2.25671	1.8533	3.273	1.64383	1.4197	0.00775074	0.236619	-0.209467	0.654708	0.829005	DE only in nodular vs control
16653413	NA	NA	NA	NA	5.08133	5.84723	4.15148	5.24529	-1.69575	0.00733684	0.23305	-0.601941	0.285909	0.570275	DE only in nodular vs control
16653449	NA	NA	NA	NA	2.25671	1.8533	3.273	1.64383	1.4197	0.00775074	0.236619	-0.209467	0.654708	0.829005	DE only in nodular vs control
16653507	NA	NA	NA	NA	2.75526	1.54993	3.99682	2.71903	2.44689	0.00269551	0.169119	1.1691	0.105031	0.389064	DE only in nodular vs control
16653533	NA	NA	NA	NA	3.31296	2.02925	5.51222	2.39742	3.48297	0.000988535	0.129048	0.368178	0.669158	0.837819	DE only in nodular vs control
16653537	NA	NA	NA	NA	5.5871	4.6616	6.57432	5.52537	1.91272	0.0054618	0.211433	0.86377	0.161422	0.452766	DE only in nodular vs control
16653543	NA	NA	NA	NA	3.65568	2.97113	5.30486	2.69105	2.33373	0.00412216	0.192006	-0.280075	0.688371	0.84723	DE only in nodular vs control
16653559	NA	NA	NA	NA	3.04329	2.11957	4.6524	2.35788	2.53283	0.00976631	0.254461	0.238306	0.783193	0.898426	DE only in nodular vs control
16653569	NA	NA	NA	NA	4.20382	2.7899	5.79901	4.02255	3.00911	0.0058424	0.213646	1.23265	0.205685	0.498345	DE only in nodular vs control
16653581	NA	NA	NA	NA	6.36389	5.21513	7.56188	6.31467	2.34675	2.03356e-05	0.0360678	1.09954	0.0110694	0.210716	DE only in nodular vs control
16653651	NA	NA	NA	NA	3.78597	5.11829	2.6917	3.54792	-2.42658	0.00567486	0.21254	-1.57037	0.0535574	0.315349	DE only in nodular vs control
16653711	NA	NA	NA	NA	5.17672	4.43739	6.02041	5.07236	1.58302	0.00269605	0.169119	0.63497	0.16784	0.459647	DE only in nodular vs control
16653719	NA	NA	NA	NA	5.44257	4.53986	6.27463	5.51321	1.73477	0.00651665	0.224688	0.973354	0.0954253	0.376678	DE only in nodular vs control
16653721	NA	NA	NA	NA	6.32208	4.78553	7.36638	6.81434	2.58085	0.00326094	0.183175	2.02882	0.0147428	0.224236	DE only in nodular vs control
16653735	NA	NA	NA	NA	5.74947	4.31558	7.04649	5.88634	2.73091	0.00643162	0.222797	1.57076	0.0875568	0.36577	DE only in nodular vs control
16653743	NA	NA	NA	NA	7.11913	6.07177	7.83406	7.45155	1.76229	0.00335339	0.183286	1.37978	0.0154003	0.226585	DE only in nodular vs control
16653745	NA	NA	NA	NA	4.43781	3.10087	5.38284	4.82973	2.28197	0.0033097	0.183286	1.72886	0.0181762	0.235077	DE only in nodular vs control
16654089	NA	NA	NA	NA	3.36392	2.45997	5.01597	2.61582	2.55599	0.00581694	0.213646	0.155849	0.84622	0.929783	DE only in nodular vs control
16654117	NA	NA	NA	NA	3.56021	2.98942	4.3755	3.31572	1.38608	0.00737155	0.23305	0.326304	0.474414	0.713585	DE only in nodular vs control
16654271	NA	NA	NA	NA	5.982	4.35421	7.04103	6.55077	2.68682	0.00292062	0.173988	2.19657	0.0108181	0.210465	DE only in nodular vs control
16654273	NA	NA	NA	NA	5.20129	3.59341	6.8006	5.20987	3.20718	0.000173256	0.0745957	1.61645	0.0234867	0.251929	DE only in nodular vs control
16654289	NA	NA	NA	NA	2.64554	3.15951	2.12346	2.65365	-1.03605	0.00517835	0.208358	-0.505859	0.129335	0.418048	DE only in nodular vs control
16654397	NA	NA	NA	NA	5.29716	3.96779	6.73575	5.18794	2.76796	0.0016035	0.149253	1.22015	0.108601	0.392258	DE only in nodular vs control
16654457	NA	NA	NA	NA	3.45629	2.16163	4.66545	3.54179	2.50382	0.00068838	0.111	1.38016	0.0319798	0.276289	DE only in nodular vs control
16654467	NA	NA	NA	NA	2.9207	2.18061	3.85582	2.72568	1.67521	0.00569142	0.21254	0.545062	0.307882	0.587703	DE only in nodular vs control
16654473	NA	NA	NA	NA	4.49371	2.55656	6.5779	4.34669	4.02134	8.52518e-05	0.0609437	1.79013	0.0299464	0.269231	DE only in nodular vs control
16654475	NA	NA	NA	NA	4.43752	3.96144	5.88418	3.46694	1.92274	0.00407797	0.192006	-0.4945	0.394182	0.654558	DE only in nodular vs control
16654521	NA	NA	NA	NA	4.01482	3.27187	4.73072	4.04187	1.45884	0.00409487	0.192006	0.77	0.0927072	0.372601	DE only in nodular vs control
16654697	NA	NA	NA	NA	6.72789	4.51762	8.12804	7.53801	3.61042	0.00358524	0.183286	3.02039	0.0111987	0.210859	DE only in nodular vs control
16654793	NA	NA	NA	NA	4.9895	3.96432	5.82448	5.1797	1.86016	0.00240035	0.163083	1.21538	0.0302911	0.270747	DE only in nodular vs control
16654867	NA	NA	NA	NA	3.5375	2.29335	4.90893	3.41023	2.61558	7.01772e-05	0.0609437	1.11687	0.0331288	0.278315	DE only in nodular vs control
16654913	NA	NA	NA	NA	4.73327	5.51917	3.99645	4.68417	-1.52272	0.00695752	0.230089	-0.835002	0.105704	0.389463	DE only in nodular vs control
16655011	NA	NA	NA	NA	7.58719	5.18512	9.37828	8.19818	4.19316	0.00198145	0.160389	3.01306	0.0165745	0.230966	DE only in nodular vs control
16655057	NA	NA	NA	NA	3.92745	2.96689	4.52066	4.29479	1.55377	0.00662952	0.226036	1.3279	0.0166179	0.23112	DE only in nodular vs control
16655289	NA	NA	NA	NA	6.0909	5.13441	6.89003	6.24825	1.75562	0.00931341	0.249632	1.11383	0.0770182	0.352166	DE only in nodular vs control
16655409	NA	NA	NA	NA	2.4373	1.57857	3.81254	1.92077	2.23397	0.000574258	0.0985242	0.342192	0.51066	0.738612	DE only in nodular vs control
16655451	NA	NA	NA	NA	3.66548	2.94914	4.86552	3.18177	1.91638	2.92012e-05	0.0383649	0.232629	0.47697	0.715271	DE only in nodular vs control
16655455	NA	NA	NA	NA	6.7758	5.6896	7.48162	7.15618	1.79202	0.00849895	0.241431	1.46658	0.0253961	0.256908	DE only in nodular vs control
16655599	NA	NA	NA	NA	3.84949	2.3693	5.08492	4.09424	2.71561	0.00416697	0.192006	1.72493	0.0479796	0.304691	DE only in nodular vs control
16655815	NA	NA	NA	NA	2.61129	2.07372	3.25742	2.50272	1.1837	0.00931225	0.249632	0.429009	0.294305	0.577145	DE only in nodular vs control
16655993	NA	NA	NA	NA	3.85944	2.73736	5.0495	3.79145	2.31214	0.00510379	0.207696	1.05409	0.153777	0.445784	DE only in nodular vs control
16656043	NA	NA	NA	NA	2.31876	2.72531	1.77482	2.45614	-0.950488	0.00834833	0.241379	-0.269164	0.400714	0.660091	DE only in nodular vs control
16656097	NA	NA	NA	NA	3.20715	2.61779	4.55259	2.45108	1.9348	0.00771311	0.236619	-0.166711	0.793316	0.904105	DE only in nodular vs control
16656149	NA	NA	NA	NA	4.61471	3.11374	6.52641	4.204	3.41267	3.93077e-05	0.0468329	1.09026	0.0824301	0.359229	DE only in nodular vs control
16656269	NA	NA	NA	NA	3.03627	2.09229	4.16036	2.85618	2.06807	0.00244493	0.163083	0.763887	0.196128	0.490415	DE only in nodular vs control
16656315	NA	NA	NA	NA	3.03627	2.09229	4.16036	2.85618	2.06807	0.00244493	0.163083	0.763887	0.196128	0.490415	DE only in nodular vs control
16656357	NA	NA	NA	NA	4.03718	3.04234	5.07778	3.99143	2.03544	0.00193098	0.159276	0.949082	0.0985977	0.381109	DE only in nodular vs control
16656365	NA	NA	NA	NA	4.52369	3.0206	6.16953	4.38093	3.14892	6.86025e-05	0.0609437	1.36033	0.0310949	0.272968	DE only in nodular vs control
16656415	NA	NA	NA	NA	6.11472	4.62951	7.15978	6.55487	2.53027	0.00522928	0.20884	1.92536	0.0249465	0.255127	DE only in nodular vs control
16656699	NA	NA	NA	NA	4.1168	3.03635	4.95907	4.35498	1.92271	0.000936118	0.126482	1.31863	0.0126696	0.218068	DE only in nodular vs control
16656847	NA	NA	NA	NA	4.49982	2.78431	5.89191	4.82324	3.10761	0.00113914	0.13486	2.03894	0.0183987	0.235606	DE only in nodular vs control
16656947	NA	NA	NA	NA	3.97808	2.91868	5.42869	3.58685	2.51001	0.00312963	0.178877	0.66817	0.360621	0.630444	DE only in nodular vs control
16656953	NA	NA	NA	NA	2.92807	2.36426	4.16364	2.2563	1.79938	0.00256239	0.165274	-0.107959	0.829847	0.922369	DE only in nodular vs control
16656959	NA	NA	NA	NA	2.57295	2.09034	3.83076	1.79774	1.74043	0.00300782	0.175344	-0.292594	0.558023	0.768563	DE only in nodular vs control
16657043	NA	NA	NA	NA	3.6724	2.87604	4.68503	3.45613	1.809	0.00141432	0.142737	0.580095	0.225993	0.517632	DE only in nodular vs control
16657083	NA	NA	NA	NA	3.87365	2.99712	4.71638	3.90743	1.71925	0.00545508	0.211433	0.910311	0.104829	0.388975	DE only in nodular vs control
16657085	NA	NA	NA	NA	4.41481	2.99062	6.72839	3.52542	3.73778	0.000509155	0.0941323	0.534805	0.532896	0.753367	DE only in nodular vs control
16657173	NA	NA	NA	NA	2.65712	1.75886	3.94648	2.26601	2.18762	0.00225538	0.163083	0.507156	0.403729	0.662563	DE only in nodular vs control
16657283	NA	NA	NA	NA	2.55691	3.39728	1.75702	2.51644	-1.64027	0.000263083	0.0762444	-0.880848	0.0214199	0.246047	DE only in nodular vs control
16657419	NA	NA	NA	NA	2.09453	2.42916	1.4338	2.42063	-0.995352	0.00796303	0.237606	-0.00852094	0.979314	0.99035	DE only in nodular vs control
16658730	NA	NA	NA	NA	5.54252	4.59891	6.2163	5.81236	1.61739	0.00190195	0.158797	1.21345	0.0126852	0.218161	DE only in nodular vs control
16659138	ENSG00000199347	RNU5E-1	RNA, U5E small nuclear 1 [Source:HGNC Symbol;Acc:10215]	16659138	8.0545	6.93703	8.97644	8.25004	2.03941	0.00186507	0.158096	1.31301	0.0277053	0.26349	DE only in nodular vs control
16661921	NA	NA	NA	NA	7.00449	5.61467	7.80358	7.59522	2.18891	0.00543024	0.211433	1.98055	0.0101318	0.207141	DE only in nodular vs control
16663793	NA	NA	NA	NA	3.76876	4.3841	3.02422	3.89796	-1.35987	0.00886498	0.244998	-0.486142	0.296884	0.579237	DE only in nodular vs control
16665558	ENSG00000116652	DLEU2L	deleted in lymphocytic leukemia 2-like [Source:HGNC Symbol;Acc:13225]	16665558	3.66123	3.07531	4.75275	3.15562	1.67744	0.00223601	0.163083	0.0803018	0.861302	0.936307	DE only in nodular vs control
16666112	NA	NA	NA	NA	2.57622	1.85027	3.87152	2.00688	2.02125	0.00414067	0.192006	0.156604	0.795486	0.905183	DE only in nodular vs control
16666115	NA	NA	NA	NA	2.3419	2.05305	3.08424	1.88841	1.03119	0.00265923	0.169119	-0.164639	0.5713	0.778009	DE only in nodular vs control
16666755	ENSG00000137975	CLCA2	chloride channel accessory 2 [Source:HGNC Symbol;Acc:2016]	16666755	5.01744	3.26246	6.70626	5.08362	3.4438	0.00121137	0.138925	1.82116	0.0512177	0.311186	DE only in nodular vs control
16668170	ENSG00000143126	CELSR2	cadherin, EGF LAG seven-pass G-type receptor 2 [Source:HGNC Symbol;Acc:3231]	16668170	5.17637	4.61944	5.70312	5.20656	1.08368	0.00891385	0.245715	0.587114	0.122985	0.409801	DE only in nodular vs control
16668622	ENSG00000064886	CHI3L2	chitinase 3-like 2 [Source:HGNC Symbol;Acc:1933]	16668622	3.68278	4.54654	2.84274	3.65907	-1.7038	0.000223458	0.0745957	-0.887471	0.0228354	0.249575	DE only in nodular vs control
16669721	ENSG00000163386	NBPF10	neuroblastoma breakpoint family, member 10 [Source:HGNC Symbol;Acc:31992]	16669721	7.14531	6.47847	7.69854	7.25893	1.22006	0.00809651	0.2395	0.780455	0.069015	0.339958	DE only in nodular vs control
16670079	ENSG00000271721	RP11-337C18.9		16670079	5.26046	3.86598	6.6633	5.25212	2.79731	0.00331248	0.183286	1.38613	0.102629	0.386545	DE only in nodular vs control
16671045	ENSG00000159455	LCE2B	late cornified envelope 2B [Source:HGNC Symbol;Acc:16610]	16671045	5.34847	3.73829	7.79238	4.51475	4.05409	0.000555604	0.0967178	0.776468	0.411055	0.668877	DE only in nodular vs control
16671065	ENSG00000240386	LCE1F	late cornified envelope 1F [Source:HGNC Symbol;Acc:29467]	16671065	4.95996	3.15161	7.37686	4.35142	4.22526	0.00199683	0.160389	1.19981	0.301802	0.583418	DE only in nodular vs control
16671082	ENSG00000186844	LCE1A	late cornified envelope 1A [Source:HGNC Symbol;Acc:29459]	16671082	4.82662	3.7672	6.21404	4.49862	2.44683	0.00698538	0.230089	0.731421	0.362385	0.632204	DE only in nodular vs control
16671455	ENSG00000238365	RNU7-57P	RNA, U7 small nuclear 57 pseudogene [Source:HGNC Symbol;Acc:34153]	16671455	4.10837	3.1156	5.49395	3.71557	2.37834	9.51247e-06	0.0251334	0.599967	0.113765	0.399704	DE only in nodular vs control
16672412	ENSG00000162706	CADM3	cell adhesion molecule 3 [Source:HGNC Symbol;Acc:17601]	16672412	4.86771	5.61008	4.06806	4.92499	-1.54202	0.000422714	0.08394	-0.685092	0.0617555	0.326944	DE only in nodular vs control
16672428	ENSG00000162706	CADM3	cell adhesion molecule 3 [Source:HGNC Symbol;Acc:17601]	16672428	6.45436	7.08322	5.87855	6.40131	-1.20466	0.00562164	0.211895	-0.681911	0.0861768	0.36346	DE only in nodular vs control
16672864	ENSG00000248485	PCP4L1	Purkinje cell protein 4 like 1 [Source:HGNC Symbol;Acc:20448]	16672864	5.15826	4.10857	6.60816	4.75805	2.4996	0.00256087	0.165274	0.649481	0.358929	0.6291	DE only in nodular vs control
16673636	ENSG00000116132	PRRX1	paired related homeobox 1 [Source:HGNC Symbol;Acc:9142]	16673636	5.69941	6.18707	5.17749	5.73368	-1.00958	0.00813779	0.240072	-0.453385	0.189019	0.483062	DE only in nodular vs control
16673981	ENSG00000252357	Y_RNA	Y RNA [Source:RFAM;Acc:RF00019]	16673981	2.93207	1.94864	4.29432	2.55326	2.34568	0.00153514	0.145034	0.604625	0.330925	0.607261	DE only in nodular vs control
16675398	ENSG00000000971	CFH	complement factor H [Source:HGNC Symbol;Acc:4883]	16675398	5.59662	6.30252	4.17738	6.30998	-2.12514	0.00557947	0.211712	0.0074611	0.991027	0.995343	DE only in nodular vs control
16676314	ENSG00000198625	MDM4	Mdm4 p53 binding protein homolog (mouse) [Source:HGNC Symbol;Acc:6974]	16676314	5.57505	4.90047	6.03568	5.78899	1.13521	0.0034999	0.183286	0.888523	0.0159446	0.228898	DE only in nodular vs control
16676954	ENSG00000230937	MIR205HG	MIR205 host gene (non-protein coding) [Source:HGNC Symbol;Acc:43562]	16676954	7.22765	6.49049	8.44428	6.74818	1.95378	0.00434214	0.1924	0.257685	0.661984	0.833804	DE only in nodular vs control
16677251	ENSG00000230063	RP11-384C4.6		16677251	4.9383	4.13761	6.1286	4.5487	1.99099	0.00315882	0.179217	0.411085	0.476233	0.714916	DE only in nodular vs control
16677407	ENSG00000143499	SMYD2	SET and MYND domain containing 2 [Source:HGNC Symbol;Acc:20982]	16677407	5.13004	4.44227	5.58198	5.36586	1.13971	0.00805021	0.238789	0.923591	0.025519	0.257246	DE only in nodular vs control
16677616	ENSG00000067704	IARS2	isoleucyl-tRNA synthetase 2, mitochondrial [Source:HGNC Symbol;Acc:29685]	16677616	4.91383	4.22381	5.35713	5.16057	1.13332	0.00528106	0.20905	0.936768	0.0164652	0.230477	DE only in nodular vs control
16677646	ENSG00000238576	snoU13	Small nucleolar RNA U13 [Source:RFAM;Acc:RF01210]	16677646	3.15324	2.35101	3.58377	3.52495	1.23275	0.00893879	0.246086	1.17394	0.0119189	0.214882	DE only in nodular vs control
16677925	ENSG00000237101	RP11-365O16.6		16677925	3.39699	2.65761	4.14134	3.39202	1.48373	0.00557582	0.211712	0.734413	0.128478	0.417863	DE only in nodular vs control
16678135	NA	NA	NA	NA	2.91636	1.90152	3.5392	3.30834	1.63767	0.00443233	0.194786	1.40682	0.0114847	0.212499	DE only in nodular vs control
16678994	ENSG00000206803	RNU6-968P	RNA, U6 small nuclear 968, pseudogene [Source:HGNC Symbol;Acc:47931]	16678994	2.76805	2.37534	3.26277	2.66604	0.887423	0.00856369	0.241566	0.2907	0.334994	0.611722	DE only in nodular vs control
16679557	ENSG00000203667	COX20	COX20 cytochrome C oxidase assembly factor [Source:HGNC Symbol;Acc:26970]	16679557	6.80561	6.02336	7.26916	7.12431	1.2458	0.00929639	0.249632	1.10095	0.0185898	0.236182	DE only in nodular vs control
16682329	ENSG00000238142	RP11-108M9.4		16682329	5.64246	6.43755	5.10342	5.38643	-1.33413	0.00568697	0.21254	-1.05112	0.0223796	0.248295	DE only in nodular vs control
16684136	NA	NA	NA	NA	3.63258	2.41066	4.62597	3.8611	2.21531	0.000908702	0.125896	1.45044	0.016045	0.229344	DE only in nodular vs control
16684142	ENSG00000252429	RNU7-29P	RNA, U7 small nuclear 29 pseudogene [Source:HGNC Symbol;Acc:34125]	16684142	6.76774	6.27104	7.46785	6.56432	1.1968	0.00971011	0.253337	0.293276	0.476603	0.714972	DE only in nodular vs control
16684192	ENSG00000221539	SNORD99	small nucleolar RNA, C/D box 99 [Source:HGNC Symbol;Acc:32762]	16684192	6.00829	4.67783	7.33331	6.01374	2.65548	0.00015017	0.0745957	1.33591	0.0219871	0.247495	DE only in nodular vs control
16684385	ENSG00000200154	SNORD103A	small nucleolar RNA, C/D box 103A [Source:HGNC Symbol;Acc:32766]	16684385	5.17543	4.46278	6.31973	4.7438	1.85695	0.000220707	0.0745957	0.281016	0.470119	0.70988	DE only in nodular vs control
16684387	ENSG00000200154	SNORD103A	small nucleolar RNA, C/D box 103A [Source:HGNC Symbol;Acc:32766]	16684387	5.17543	4.46278	6.31973	4.7438	1.85695	0.000220707	0.0745957	0.281016	0.470119	0.70988	DE only in nodular vs control
16686060	ENSG00000117394	SLC2A1	solute carrier family 2 (facilitated glucose transporter), member 1 [Source:HGNC Symbol;Acc:11005]	16686060	5.51837	4.72399	6.1476	5.68352	1.42361	0.00610577	0.218111	0.959529	0.047635	0.303951	DE only in nodular vs control
16686122	ENSG00000066322	ELOVL1	ELOVL fatty acid elongase 1 [Source:HGNC Symbol;Acc:14418]	16686122	4.34218	5.11897	3.67204	4.23552	-1.44693	0.00120184	0.138573	-0.883447	0.0272535	0.262583	DE only in nodular vs control
16688525	ENSG00000212366	RNU6-1246P	RNA, U6 small nuclear 1246, pseudogene [Source:HGNC Symbol;Acc:48209]	16688525	2.57691	1.73304	4.39236	1.60533	2.65932	0.000180727	0.0745957	-0.127711	0.813311	0.913875	DE only in nodular vs control
16688615	ENSG00000137968	SLC44A5	solute carrier family 44, member 5 [Source:HGNC Symbol;Acc:28524]	16688615	4.23648	3.08098	5.25084	4.37762	2.16986	0.00105962	0.132892	1.29664	0.0280171	0.263717	DE only in nodular vs control
16688799	ENSG00000162618	ELTD1	EGF, latrophilin and seven transmembrane domain containing 1 [Source:HGNC Symbol;Acc:20822]	16688799	4.68636	5.39704	3.91278	4.74925	-1.48426	0.00512642	0.208155	-0.647786	0.171127	0.464194	DE only in nodular vs control
16689240	ENSG00000224198	RP4-604K5.2		16689240	4.44945	3.75063	5.02948	4.56823	1.27884	0.0053405	0.209766	0.817594	0.0541681	0.315732	DE only in nodular vs control
16689581	ENSG00000174842	GLMN	glomulin, FKBP associated protein [Source:HGNC Symbol;Acc:14373]	16689581	2.98953	2.39609	3.3811	3.19141	0.985013	0.00654869	0.224709	0.795323	0.0220864	0.247495	DE only in nodular vs control
16690969	ENSG00000252750	RNU7-70P	RNA, U7 small nuclear 70 pseudogene [Source:HGNC Symbol;Acc:34166]	16690969	4.96521	4.38507	6.0267	4.48387	1.64164	0.00371267	0.183286	0.0988061	0.837842	0.926187	DE only in nodular vs control
16692341	ENSG00000162836	ACP6	acid phosphatase 6, lysophosphatidic [Source:HGNC Symbol;Acc:29609]	16692341	4.56278	3.97412	5.22078	4.49345	1.24667	0.00244671	0.163083	0.519339	0.14805	0.440617	DE only in nodular vs control
16692452	ENSG00000122497	NBPF14	neuroblastoma breakpoint family, member 14 [Source:HGNC Symbol;Acc:25232]	16692452	6.82088	5.93353	7.43383	7.09528	1.5003	0.00198441	0.160389	1.16175	0.0109267	0.210465	DE only in nodular vs control
16692620	ENSG00000183558	HIST2H2AA3	histone cluster 2, H2aa3 [Source:HGNC Symbol;Acc:4736]	16692620	5.47239	4.46623	6.34029	5.61065	1.87405	0.000583598	0.0993321	1.14442	0.0175548	0.235077	DE only in nodular vs control
16692787	ENSG00000143420	ENSA	endosulfine alpha [Source:HGNC Symbol;Acc:3360]	16692787	5.92108	5.34604	6.34745	6.06973	1.00141	0.00445358	0.194799	0.723687	0.028469	0.264463	DE only in nodular vs control
16693482	ENSG00000189334	S100A14	S100 calcium binding protein A14 [Source:HGNC Symbol;Acc:18901]	16693482	6.4624	5.84684	7.28156	6.25879	1.43472	0.00240149	0.163083	0.411944	0.30819	0.588029	DE only in nodular vs control
16693512	NA	NA	NA	NA	7.81495	7.22764	8.30129	7.91593	1.07365	0.00920786	0.2487	0.688291	0.0738066	0.345938	DE only in nodular vs control
16693521	NA	NA	NA	NA	5.62043	4.44964	6.29216	6.11949	1.84252	0.00931925	0.249632	1.66984	0.0163028	0.22989	DE only in nodular vs control
16693532	NA	NA	NA	NA	5.80114	4.33458	6.88429	6.18457	2.54971	0.00112784	0.134748	1.84999	0.0104534	0.209596	DE only in nodular vs control
16694229	ENSG00000227773	ASH1L-IT1	ASH1L intronic transcript 1 (non-protein coding) [Source:HGNC Symbol;Acc:41449]	16694229	3.45141	2.6738	4.30071	3.37971	1.62691	0.00131138	0.141437	0.705916	0.10542	0.389456	DE only in nodular vs control
16694332	ENSG00000132680	KIAA0907	KIAA0907 [Source:HGNC Symbol;Acc:29145]	16694332	5.92921	5.53614	6.39297	5.85851	0.856831	0.00836888	0.241379	0.322367	0.26892	0.555583	DE only in nodular vs control
16694359	ENSG00000252808	SCARNA4	small Cajal body-specific RNA 4 [Source:HGNC Symbol;Acc:32560]	16694359	7.27612	6.03351	8.70726	7.0876	2.67375	0.00500613	0.206068	1.0541	0.212056	0.504297	DE only in nodular vs control
16694472	ENSG00000198952	SMG5	SMG5 nonsense mediated mRNA decay factor [Source:HGNC Symbol;Acc:24644]	16694472	5.38716	4.87338	5.88411	5.40398	1.01073	0.00323006	0.182294	0.530602	0.0844686	0.361234	DE only in nodular vs control
16696120	ENSG00000143196	DPT	dermatopontin [Source:HGNC Symbol;Acc:3011]	16696120	4.61353	5.46044	3.52355	4.8566	-1.9369	0.00298564	0.175344	-0.603843	0.283903	0.568548	DE only in nodular vs control
16696685	ENSG00000252906	SCARNA3	small Cajal body-specific RNA 3 [Source:HGNC Symbol;Acc:32577]	16696685	8.40362	7.70597	9.36817	8.13671	1.6622	0.00667591	0.226764	0.430742	0.424831	0.6788	DE only in nodular vs control
16696847	ENSG00000261250	RP11-545A16.1		16696847	2.91503	3.39992	2.36804	2.97712	-1.03188	0.00681581	0.228751	-0.422809	0.215945	0.508024	DE only in nodular vs control
16697971	ENSG00000163431	LMOD1	leiomodin 1 (smooth muscle) [Source:HGNC Symbol;Acc:6647]	16697971	4.17676	4.74041	3.64683	4.14303	-1.09358	0.00461581	0.197699	-0.597373	0.0878514	0.366097	DE only in nodular vs control
16698049	ENSG00000117139	KDM5B	lysine (K)-specific demethylase 5B [Source:HGNC Symbol;Acc:18039]	16698049	5.65205	4.75135	6.31147	5.89334	1.56012	0.00191792	0.158809	1.14199	0.0146444	0.224236	DE only in nodular vs control
16698312	ENSG00000143850	PLEKHA6	pleckstrin homology domain containing, family A member 6 [Source:HGNC Symbol;Acc:17053]	16698312	4.78124	4.34036	5.3726	4.63076	1.03224	0.00333634	0.183286	0.290396	0.339041	0.614864	DE only in nodular vs control
16699021	ENSG00000143493	INTS7	integrator complex subunit 7 [Source:HGNC Symbol;Acc:24484]	16699021	3.65439	3.0979	4.07119	3.79408	0.973288	0.00552913	0.211712	0.696177	0.0346413	0.282296	DE only in nodular vs control
16699778	ENSG00000223225	RNU6-1054P	RNA, U6 small nuclear 1054, pseudogene [Source:HGNC Symbol;Acc:48017]	16699778	4.87814	3.67599	5.76	5.19844	2.08401	0.00143607	0.142737	1.52245	0.0119914	0.214882	DE only in nodular vs control
16700630	ENSG00000059588	TARBP1	TAR (HIV-1) RNA binding protein 1 [Source:HGNC Symbol;Acc:11568]	16700630	5.00277	4.14676	5.68805	5.17351	1.54129	0.00515878	0.208155	1.02675	0.0449605	0.298021	DE only in nodular vs control
16700713	ENSG00000207181	SNORA14B	small nucleolar RNA, H/ACA box 14B [Source:HGNC Symbol;Acc:32603]	16700713	7.07071	6.80108	8.52596	5.88509	1.72488	0.00418898	0.192006	-0.915988	0.0918906	0.371506	DE only in nodular vs control
16700715	ENSG00000188739	RBM34	RNA binding motif protein 34 [Source:HGNC Symbol;Acc:28965]	16700715	5.08119	4.44141	5.46997	5.3322	1.02856	0.00514034	0.208155	0.890793	0.0124423	0.21651	DE only in nodular vs control
16700806	ENSG00000143669	LYST	lysosomal trafficking regulator [Source:HGNC Symbol;Acc:1968]	16700806	5.39664	4.65076	6.28555	5.25362	1.6348	0.00138089	0.142737	0.602859	0.166049	0.457371	DE only in nodular vs control
16701183	ENSG00000223225	RNU6-1054P	RNA, U6 small nuclear 1054, pseudogene [Source:HGNC Symbol;Acc:48017]	16701183	4.87814	3.67599	5.76	5.19844	2.08401	0.00143607	0.142737	1.52245	0.0119914	0.214882	DE only in nodular vs control
16701396	ENSG00000202184	RNU6-1283P	RNA, U6 small nuclear 1283, pseudogene [Source:HGNC Symbol;Acc:48246]	16701396	3.3514	2.29292	4.35699	3.40428	2.06407	0.000325069	0.0772292	1.11136	0.0237515	0.252018	DE only in nodular vs control
16702764	NA	NA	NA	NA	4.45577	3.69417	4.90846	4.76469	1.21429	0.00977693	0.254461	1.07052	0.0196659	0.240042	DE only in nodular vs control
16702767	ENSG00000026025	VIM	vimentin [Source:HGNC Symbol;Acc:12692]	16702767	5.70929	6.20426	4.89477	6.02884	-1.30949	0.00777656	0.236619	-0.175413	0.684681	0.845371	DE only in nodular vs control
16703289	NA	NA	NA	NA	3.72769	3.25657	4.29438	3.63211	1.03781	0.00556622	0.211712	0.375533	0.257287	0.544731	DE only in nodular vs control
16703630	ENSG00000222092	RNU6-908P	RNA, U6 small nuclear 908, pseudogene [Source:HGNC Symbol;Acc:47871]	16703630	3.6036	3.01209	4.66579	3.13293	1.6537	0.00520491	0.208644	0.120846	0.813172	0.913875	DE only in nodular vs control
16703715	ENSG00000148516	ZEB1	zinc finger E-box binding homeobox 1 [Source:HGNC Symbol;Acc:11642]	16703715	4.16009	4.6408	3.50096	4.33851	-1.13984	0.00453555	0.197478	-0.302294	0.387224	0.650204	DE only in nodular vs control
16704586	NA	NA	NA	NA	3.79664	3.45091	4.55415	3.38485	1.10325	0.00269913	0.169119	-0.066062	0.831366	0.922851	DE only in nodular vs control
16706413	NA	NA	NA	NA	4.60178	3.60571	5.44281	4.75681	1.8371	0.000329103	0.0772292	1.1511	0.0105697	0.210276	DE only in nodular vs control
16706419	NA	NA	NA	NA	4.85771	3.9138	6.15879	4.50054	2.24499	0.00108562	0.134041	0.586734	0.304016	0.585039	DE only in nodular vs control
16707695	ENSG00000119969	HELLS	helicase, lymphoid-specific [Source:HGNC Symbol;Acc:4861]	16707695	4.20618	3.24155	4.99458	4.38241	1.75302	0.000790297	0.117699	1.14085	0.0151273	0.22528	DE only in nodular vs control
16708572	ENSG00000119915	ELOVL3	ELOVL fatty acid elongase 3 [Source:HGNC Symbol;Acc:18047]	16708572	4.58904	5.81253	3.45556	4.49902	-2.35697	0.000238936	0.0745957	-1.31351	0.0167298	0.231345	DE only in nodular vs control
16711338	ENSG00000238840	U8	U8 small nucleolar RNA [Source:RFAM;Acc:RF00096]	16711338	2.56967	1.72688	3.61369	2.36845	1.8868	0.00179361	0.156385	0.641561	0.213821	0.506063	DE only in nodular vs control
16712753	ENSG00000251839	RNU7-12P	RNA, U7 small nuclear 12 pseudogene [Source:HGNC Symbol;Acc:34108]	16712753	4.36218	3.44624	5.52473	4.11556	2.07849	0.00581509	0.213646	0.669323	0.314242	0.592955	DE only in nodular vs control
16713446	ENSG00000238732	snoU13	Small nucleolar RNA U13 [Source:RFAM;Acc:RF01210]	16713446	6.96964	5.88618	7.66502	7.35772	1.77884	0.00459132	0.197699	1.47154	0.0146257	0.224236	DE only in nodular vs control
16715611	ENSG00000242288	RP11-464F9.1		16715611	4.01818	3.55134	4.87605	3.62714	1.32471	0.00885949	0.244998	0.0758006	0.864832	0.937721	DE only in nodular vs control
16716507	ENSG00000119938	PPP1R3C	protein phosphatase 1, regulatory subunit 3C [Source:HGNC Symbol;Acc:9293]	16716507	5.10173	5.96048	4.16683	5.17787	-1.79364	0.00478441	0.200795	-0.782607	0.167098	0.45867	DE only in nodular vs control
16717532	ENSG00000107593	PKD2L1	polycystic kidney disease 2-like 1 [Source:HGNC Symbol;Acc:9011]	16717532	3.77225	4.38463	3.34823	3.5839	-1.0364	0.00274678	0.169119	-0.800734	0.01421	0.223416	DE only in nodular vs control
16717560	ENSG00000212325	Y_RNA	Y RNA [Source:RFAM;Acc:RF00019]	16717560	2.1228	2.90592	1.63224	1.83025	-1.27369	0.00871423	0.243657	-1.07568	0.0221947	0.247517	DE only in nodular vs control
16718260	NA	NA	NA	NA	3.39873	3.93041	2.84937	3.41642	-1.08104	0.00772691	0.236619	-0.513982	0.162555	0.453695	DE only in nodular vs control
16720077	ENSG00000185201	IFITM2	interferon induced transmembrane protein 2 [Source:HGNC Symbol;Acc:5413]	16720077	6.19346	6.74699	4.99888	6.83451	-1.74811	0.0080864	0.2395	0.0875215	0.879814	0.945218	DE only in nodular vs control
16720085	ENSG00000185885	IFITM1	interferon induced transmembrane protein 1 [Source:HGNC Symbol;Acc:5412]	16720085	6.36876	6.93028	5.68129	6.49471	-1.24899	0.00362145	0.183286	-0.435561	0.245216	0.536239	DE only in nodular vs control
16720258	ENSG00000069696	DRD4	dopamine receptor D4 [Source:HGNC Symbol;Acc:3025]	16720258	4.76374	4.32442	5.21933	4.74746	0.894914	0.00604544	0.216867	0.423038	0.149839	0.441893	DE only in nodular vs control
16721807	ENSG00000201998	SNORA23	small nucleolar RNA, H/ACA box 23 [Source:HGNC Symbol;Acc:32613]	16721807	7.64877	7.13135	8.51448	7.30046	1.38313	0.00372624	0.183286	0.169105	0.678481	0.842104	DE only in nodular vs control
16724861	ENSG00000149131	SERPING1	serpin peptidase inhibitor, clade G (C1 inhibitor), member 1 [Source:HGNC Symbol;Acc:1228]	16724861	5.22001	5.50301	4.47191	5.68513	-1.0311	0.00637397	0.222054	0.182117	0.581476	0.78479	DE only in nodular vs control
16724982	ENSG00000254732	RP11-691N7.6		16724982	3.1767	2.68833	4.39743	2.44433	1.7091	0.0017921	0.156385	-0.243995	0.593252	0.792654	DE only in nodular vs control
16728141	ENSG00000069482	GAL	galanin/GMAP prepropeptide [Source:HGNC Symbol;Acc:4114]	16728141	5.73637	6.73348	4.83635	5.63929	-1.89713	0.00389378	0.18825	-1.09419	0.0668884	0.336132	DE only in nodular vs control
16728386	ENSG00000254484	CTA-797E19.1		16728386	4.99011	4.09684	5.81158	5.0619	1.71475	0.00623454	0.219806	0.96506	0.0924609	0.371959	DE only in nodular vs control
16728539	ENSG00000137522	RNF121	ring finger protein 121 [Source:HGNC Symbol;Acc:21070]	16728539	3.50145	2.94801	4.04466	3.51168	1.09664	0.00673268	0.227096	0.563663	0.125532	0.413273	DE only in nodular vs control
16731441	ENSG00000109906	ZBTB16	zinc finger and BTB domain containing 16 [Source:HGNC Symbol;Acc:12930]	16731441	3.81529	4.31851	3.07329	4.05406	-1.24522	0.00668259	0.226764	-0.264453	0.511568	0.739001	DE only in nodular vs control
16732836	ENSG00000197309	OR10D3	olfactory receptor, family 10, subfamily D, member 3 (non-functional) [Source:HGNC Symbol;Acc:8168]	16732836	2.67126	3.28258	2.29125	2.43996	-0.991327	0.00722658	0.232356	-0.842613	0.0183855	0.235606	DE only in nodular vs control
16733851	ENSG00000142089	IFITM3	interferon induced transmembrane protein 3 [Source:HGNC Symbol;Acc:5414]	16733851	6.01971	6.51722	5.13618	6.40571	-1.38104	0.00784959	0.236768	-0.111508	0.806562	0.910652	DE only in nodular vs control
16734524	ENSG00000207008	SNORA54	small nucleolar RNA, H/ACA box 54 [Source:HGNC Symbol;Acc:32647]	16734524	3.91629	2.77935	5.22252	3.74699	2.44317	8.29692e-05	0.0609437	0.967635	0.0490962	0.307432	DE only in nodular vs control
16734650	ENSG00000255367	RP13-726E6.2		16734650	2.47985	2.09383	3.04434	2.30139	0.950514	0.00768763	0.236619	0.207567	0.509263	0.737804	DE only in nodular vs control
16734811	ENSG00000176893	OR51G2	olfactory receptor, family 51, subfamily G, member 2 [Source:HGNC Symbol;Acc:15198]	16734811	3.12907	3.72763	2.73095	2.92863	-0.996677	0.00715343	0.231293	-0.798996	0.0245228	0.254016	DE only in nodular vs control
16735139	NA	NA	NA	NA	6.1402	7.06299	5.18275	6.17487	-1.88023	0.00878967	0.244492	-0.888114	0.173516	0.466419	DE only in nodular vs control
16735140	NA	NA	NA	NA	5.79517	6.78016	5.10513	5.50023	-1.67503	0.00622758	0.219806	-1.27993	0.0278118	0.263717	DE only in nodular vs control
16741637	ENSG00000206783	RNU6-292P	RNA, U6 small nuclear 292, pseudogene [Source:HGNC Symbol;Acc:47255]	16741637	2.84527	2.05853	4.32697	2.15031	2.26844	0.00202732	0.161103	0.0917743	0.881058	0.945705	DE only in nodular vs control
16743673	ENSG00000137675	MMP27	matrix metallopeptidase 27 [Source:HGNC Symbol;Acc:14250]	16743673	3.79618	4.49836	3.31188	3.5783	-1.18648	0.00274656	0.169119	-0.920064	0.0139229	0.222451	DE only in nodular vs control
16748240	ENSG00000256797	KLRF2	killer cell lectin-like receptor subfamily F, member 2 [Source:HGNC Symbol;Acc:37646]	16748240	2.14103	1.762	2.81067	1.85042	1.04868	0.00937013	0.249813	0.0884263	0.80384	0.908998	DE only in nodular vs control
16748407	ENSG00000139083	ETV6	ets variant 6 [Source:HGNC Symbol;Acc:3495]	16748407	6.4911	5.87972	7.15302	6.44054	1.27329	0.00854454	0.241431	0.560821	0.200529	0.494408	DE only in nodular vs control
16748835	ENSG00000139144	PIK3C2G	phosphatidylinositol-4-phosphate 3-kinase, catalytic subunit type 2 gamma [Source:HGNC Symbol;Acc:8973]	16748835	4.34713	3.80135	5.46468	3.77536	1.66333	0.00181303	0.156385	-0.0259894	0.953217	0.979103	DE only in nodular vs control
16749583	ENSG00000064763	FAR2	fatty acyl CoA reductase 2 [Source:HGNC Symbol;Acc:25531]	16749583	5.21336	6.45136	4.3415	4.84722	-2.10986	0.00279279	0.170198	-1.60415	0.0157111	0.22717	DE only in nodular vs control
16750323	ENSG00000199556	RNA5SP361	RNA, 5S ribosomal pseudogene 361 [Source:HGNC Symbol;Acc:43261]	16750323	2.09286	2.53147	1.69115	2.05595	-0.840328	0.00961102	0.251978	-0.475529	0.112555	0.398193	DE only in nodular vs control
16751785	ENSG00000185591	SP1	Sp1 transcription factor [Source:HGNC Symbol;Acc:11205]	16751785	6.45942	5.79026	6.97292	6.61506	1.18266	0.00331584	0.183286	0.824802	0.0275264	0.263333	DE only in nodular vs control
16751988	ENSG00000257596	RP11-968A15.2		16751988	3.40141	2.84552	4.3489	3.0098	1.50338	0.00333782	0.183286	0.164275	0.706496	0.857956	DE only in nodular vs control
16751990	NA	NA	NA	NA	3.6489	2.91395	4.83871	3.19404	1.92476	0.00352546	0.183286	0.280092	0.61943	0.808937	DE only in nodular vs control
16752029	NA	NA	NA	NA	4.83397	3.51874	6.66822	4.31494	3.14948	0.00082398	0.119399	0.796192	0.303789	0.584983	DE only in nodular vs control
16753406	NA	NA	NA	NA	2.85236	2.27	3.98774	2.29932	1.71774	2.63945e-05	0.037737	0.0293197	0.918854	0.965069	DE only in nodular vs control
16756473	ENSG00000200897	SNORD74	Small nucleolar RNA SNORD74 [Source:RFAM;Acc:RF00284]	16756473	4.31165	3.23393	5.48363	4.21738	2.2497	0.00322023	0.182219	0.983443	0.144276	0.436347	DE only in nodular vs control
16758163	ENSG00000139718	SETD1B	SET domain containing 1B [Source:HGNC Symbol;Acc:29187]	16758163	5.12361	4.67264	5.51952	5.17867	0.846875	0.00849606	0.241431	0.506027	0.0894138	0.368512	DE only in nodular vs control
16759870	ENSG00000238370	RNU7-103P	RNA, U7 small nuclear 103 pseudogene [Source:HGNC Symbol;Acc:45637]	16759870	2.74494	2.23268	3.24195	2.76021	1.00927	0.00559734	0.211712	0.527539	0.110228	0.394793	DE only in nodular vs control
16761012	ENSG00000175899	A2M	alpha-2-macroglobulin [Source:HGNC Symbol;Acc:7]	16761012	6.18702	6.84654	5.244	6.47052	-1.60255	0.00391964	0.188477	-0.376021	0.43336	0.684963	DE only in nodular vs control
16761212	ENSG00000110852	CLEC2B	C-type lectin domain family 2, member B [Source:HGNC Symbol;Acc:2053]	16761212	4.09422	3.58053	5.27866	3.42347	1.69813	0.00246132	0.163083	-0.157059	0.73935	0.876538	DE only in nodular vs control
16761221	ENSG00000188393	CLEC2A	C-type lectin domain family 2, member A [Source:HGNC Symbol;Acc:24191]	16761221	2.58967	1.93223	3.68736	2.14943	1.75513	0.00133395	0.141437	0.2172	0.630205	0.815064	DE only in nodular vs control
16761464	NA	NA	NA	NA	4.99683	6.81521	4.02106	4.15421	-2.79416	0.00820673	0.241324	-2.661	0.0109876	0.210581	DE only in nodular vs control
16761820	ENSG00000111341	MGP	matrix Gla protein [Source:HGNC Symbol;Acc:7060]	16761820	6.51709	7.20315	4.79173	7.5564	-2.41141	0.000810068	0.119399	0.353249	0.545392	0.760844	DE only in nodular vs control
16765192	ENSG00000139631	CSAD	cysteine sulfinic acid decarboxylase [Source:HGNC Symbol;Acc:18966]	16765192	4.95959	4.37247	5.63911	4.8672	1.26664	0.00732868	0.23305	0.494729	0.2422	0.532723	DE only in nodular vs control
16765281	ENSG00000257605	RP11-680A11.5		16765281	3.99966	3.05748	4.68988	4.25161	1.6324	0.00220391	0.163083	1.19414	0.0162525	0.22989	DE only in nodular vs control
16766940	ENSG00000200296	RNU1-83P	RNA, U1 small nuclear 83, pseudogene [Source:HGNC Symbol;Acc:48425]	16766940	5.67382	4.88328	6.67266	5.46551	1.78939	0.000155853	0.0745957	0.582233	0.119604	0.405089	DE only in nodular vs control
16769721	NA	NA	NA	NA	5.48626	6.42726	4.6821	5.34942	-1.74516	0.00256626	0.165274	-1.07784	0.0405263	0.291033	DE only in nodular vs control
16769727	NA	NA	NA	NA	7.40495	6.34199	8.43083	7.44203	2.08883	0.00585769	0.213646	1.10004	0.11006	0.394793	DE only in nodular vs control
16769758	NA	NA	NA	NA	5.21733	3.86472	6.76156	5.02571	2.89684	0.00721253	0.232252	1.16098	0.229591	0.521266	DE only in nodular vs control
16770460	NA	NA	NA	NA	2.86564	2.39188	3.69998	2.50504	1.3081	0.00366049	0.183286	0.113162	0.768365	0.891492	DE only in nodular vs control
16771476	NA	NA	NA	NA	5.41043	3.38673	6.68288	6.16168	3.29615	0.00440056	0.193787	2.77494	0.0128087	0.218561	DE only in nodular vs control
16771492	NA	NA	NA	NA	6.69863	5.75408	7.73975	6.60206	1.98567	0.00100934	0.1304	0.847979	0.100167	0.38279	DE only in nodular vs control
16771496	NA	NA	NA	NA	7.88847	6.47847	9.1646	8.02235	2.68612	0.00470544	0.199432	1.54387	0.0747453	0.347946	DE only in nodular vs control
16771554	NA	NA	NA	NA	5.32494	6.4044	4.01415	5.55626	-2.39025	0.000835286	0.120225	-0.848138	0.156735	0.448179	DE only in nodular vs control
16772234	NA	NA	NA	NA	3.7821	3.08949	4.48546	3.77136	1.39597	0.00704879	0.230089	0.68187	0.146571	0.439938	DE only in nodular vs control
16772625	ENSG00000177084	POLE	polymerase (DNA directed), epsilon, catalytic subunit [Source:HGNC Symbol;Acc:9177]	16772625	4.13615	3.73896	4.56089	4.10858	0.82193	0.00921927	0.2487	0.36962	0.197049	0.491395	DE only in nodular vs control
16772821	ENSG00000251784	U4atac	U4atac minor spliceosomal RNA [Source:RFAM;Acc:RF00618]	16772821	6.60453	5.67932	7.17455	6.95972	1.49523	0.00491595	0.203136	1.2804	0.0127695	0.218561	DE only in nodular vs control
16773076	ENSG00000233325	MIPEPP3	mitochondrial intermediate peptidase pseudogene 3 [Source:HGNC Symbol;Acc:39458]	16773076	6.13778	4.63494	7.35177	6.42664	2.71683	0.00304596	0.177029	1.79171	0.0337323	0.279746	DE only in nodular vs control
16774855	NA	NA	NA	NA	2.822	2.19238	3.56868	2.70495	1.37631	0.00850673	0.241431	0.51257	0.274818	0.560829	DE only in nodular vs control
16776905	ENSG00000198176	TFDP1	transcription factor Dp-1 [Source:HGNC Symbol;Acc:11749]	16776905	5.672	4.96183	6.17249	5.88168	1.21065	0.00529302	0.20905	0.919844	0.0253542	0.256805	DE only in nodular vs control
16777358	ENSG00000207518	RNU6-59P	RNA, U6 small nuclear 59, pseudogene [Source:HGNC Symbol;Acc:42549]	16777358	3.28175	2.43939	4.51484	2.89101	2.07546	0.00081992	0.119399	0.451627	0.373471	0.640469	DE only in nodular vs control
16778392	ENSG00000150907	FOXO1	forkhead box O1 [Source:HGNC Symbol;Acc:3819]	16778392	5.32518	5.82299	4.76573	5.38683	-1.05726	0.00337829	0.183286	-0.436165	0.169228	0.461839	DE only in nodular vs control
16782331	ENSG00000258444	CTD-2201G16.1		16782331	6.13788	7.35569	5.03399	6.02396	-2.3217	0.000276542	0.0772292	-1.33173	0.0156084	0.22717	DE only in nodular vs control
16783596	ENSG00000200385	SNORA42	Small nucleolar RNA SNORA42/SNORA80 family [Source:RFAM;Acc:RF00406]	16783596	3.2926	1.90597	4.98202	2.98979	3.07605	0.00202876	0.161103	1.08382	0.205505	0.498222	DE only in nodular vs control
16784137	ENSG00000207004	RNU6-301P	RNA, U6 small nuclear 301, pseudogene [Source:HGNC Symbol;Acc:47264]	16784137	3.58135	2.49143	5.71776	2.53487	3.22633	6.14508e-05	0.0609437	0.0434375	0.940984	0.974792	DE only in nodular vs control
16784272	ENSG00000259049	RP11-589M4.1		16784272	3.70095	3.00163	4.15305	3.94817	1.15142	0.00601794	0.216545	0.946546	0.0188365	0.236515	DE only in nodular vs control
16784365	ENSG00000252019	RNU6ATAC9P	RNA, U6atac small nuclear 9, pseudogene [Source:HGNC Symbol;Acc:46908]	16784365	4.54332	4.85198	3.86039	4.91759	-0.991587	0.00953449	0.251819	0.0656107	0.845845	0.929649	DE only in nodular vs control
16785155	ENSG00000054654	SYNE2	spectrin repeat containing, nuclear envelope 2 [Source:HGNC Symbol;Acc:17084]	16785155	6.18345	5.37492	6.71286	6.46258	1.33793	0.00506933	0.20708	1.08766	0.0174075	0.234681	DE only in nodular vs control
16786652	ENSG00000119685	TTLL5	tubulin tyrosine ligase-like family, member 5 [Source:HGNC Symbol;Acc:19963]	16786652	4.67931	4.07397	5.09607	4.86788	1.02211	0.00445988	0.194799	0.793911	0.0199808	0.240697	DE only in nodular vs control
16788673	ENSG00000202142	SNORD114-18	small nucleolar RNA, C/D box 114-18 [Source:HGNC Symbol;Acc:33006]	16788673	2.4158	3.50369	1.67824	2.06548	-1.82545	0.00952186	0.251795	-1.43821	0.0331444	0.278315	DE only in nodular vs control
16789869	ENSG00000198062	POTEH	POTE ankyrin domain family, member H [Source:HGNC Symbol;Acc:133]	16789869	3.48746	3.08922	4.3587	3.01446	1.26948	0.00377989	0.184655	-0.0747567	0.841696	0.9275	DE only in nodular vs control
16790143	ENSG00000165795	NDRG2	NDRG family member 2 [Source:HGNC Symbol;Acc:14460]	16790143	5.01982	5.59231	4.61907	4.84808	-0.973242	0.00461844	0.197699	-0.744228	0.0222056	0.247517	DE only in nodular vs control
16790255	NA	NA	NA	NA	2.32664	1.3582	3.37344	2.24829	2.01524	0.000191736	0.0745957	0.890082	0.044881	0.298021	DE only in nodular vs control
16790260	NA	NA	NA	NA	7.45029	8.2469	5.85711	8.24685	-2.3898	0.00474464	0.200177	-5.63005e-05	0.999938	0.999938	DE only in nodular vs control
16790491	ENSG00000212302	SNORD41	Small nucleolar RNA SNORD41 [Source:RFAM;Acc:RF00588]	16790491	2.78358	2.14869	4.16272	2.03934	2.01403	0.00955785	0.251828	-0.109345	0.873276	0.941592	DE only in nodular vs control
16792948	ENSG00000259007	RP11-463J10.3		16792948	5.3572	6.11058	4.66458	5.29644	-1.446	0.00240733	0.163083	-0.814142	0.056903	0.319213	DE only in nodular vs control
16794145	ENSG00000252792	U3	Small nucleolar RNA U3 [Source:RFAM;Acc:RF00012]	16794145	2.53794	1.93779	3.75309	1.92293	1.8153	0.000293699	0.0772292	-0.0148611	0.969503	0.985494	DE only in nodular vs control
16797368	ENSG00000253701	AL928768.3		16797368	5.34787	5.82295	4.30773	5.91293	-1.51522	0.00671663	0.227096	0.0899792	0.853454	0.932931	DE only in nodular vs control
16798164	ENSG00000206621	SNORD116-14	small nucleolar RNA, C/D box 116-14 [Source:HGNC Symbol;Acc:33080]	16798164	3.55042	4.31685	2.6395	3.69491	-1.67734	0.00813823	0.240072	-0.621941	0.273515	0.559185	DE only in nodular vs control
16798820	ENSG00000206846	Y_RNA	Y RNA [Source:RFAM;Acc:RF00019]	16798820	3.04625	2.14981	4.36789	2.62106	2.21809	0.00349913	0.183286	0.471257	0.470116	0.70988	DE only in nodular vs control
16800242	ENSG00000237289	CKMT1B	creatine kinase, mitochondrial 1B [Source:HGNC Symbol;Acc:1995]	16800242	5.61081	4.94708	6.2877	5.59766	1.34063	0.00843792	0.241431	0.650578	0.160152	0.451763	DE only in nodular vs control
16800297	ENSG00000201136	RNU6-353P	RNA, U6 small nuclear 353, pseudogene [Source:HGNC Symbol;Acc:47316]	16800297	5.1865	4.07359	7.1599	4.326	3.08631	9.6821e-05	0.0669406	0.252407	0.668502	0.837531	DE only in nodular vs control
16801071	ENSG00000259306	RP11-108K3.2		16801071	3.66031	2.86544	4.67199	3.4435	1.80655	6.54339e-05	0.0609437	0.578061	0.0964464	0.377831	DE only in nodular vs control
16801993	NA	NA	NA	NA	3.29341	2.5801	4.0422	3.25793	1.4621	0.00326274	0.183175	0.677832	0.123851	0.410652	DE only in nodular vs control
16806584	ENSG00000212526	RNU6-466P	RNA, U6 small nuclear 466, pseudogene [Source:HGNC Symbol;Acc:47429]	16806584	3.55201	2.7837	4.913	2.95934	2.12929	0.00236676	0.163083	0.175638	0.765373	0.890044	DE only in nodular vs control
16806999	ENSG00000175265	GOLGA8A	golgin A8 family, member A [Source:HGNC Symbol;Acc:31972]	16806999	3.06812	4.07398	2.34849	2.78187	-1.72549	0.00141781	0.142737	-1.29211	0.0102885	0.208393	DE only in nodular vs control
16807820	ENSG00000168907	PLA2G4F	phospholipase A2, group IVF [Source:HGNC Symbol;Acc:27396]	16807820	4.0721	3.60357	4.75495	3.85778	1.15139	0.00591858	0.214778	0.254219	0.487181	0.722451	DE only in nodular vs control
16808268	ENSG00000166762	CATSPER2	cation channel, sperm associated 2 [Source:HGNC Symbol;Acc:18810]	16808268	4.61825	4.18595	5.4245	4.2443	1.23855	0.00843245	0.241431	0.0583465	0.887624	0.948584	DE only in nodular vs control
16808326	ENSG00000249839	AC011330.5		16808326	3.93499	3.40167	4.69431	3.70899	1.29264	0.00291113	0.173988	0.30732	0.408208	0.666599	DE only in nodular vs control
16809187	ENSG00000138600	SPPL2A	signal peptide peptidase like 2A [Source:HGNC Symbol;Acc:30227]	16809187	4.75189	4.20411	5.14002	4.91154	0.935915	0.00849579	0.241431	0.707429	0.0366554	0.285988	DE only in nodular vs control
16809403	ENSG00000128833	MYO5C	myosin VC [Source:HGNC Symbol;Acc:7604]	16809403	4.06077	3.50839	4.53213	4.14179	1.02374	0.00358338	0.183286	0.633406	0.0488463	0.306733	DE only in nodular vs control
16810270	ENSG00000205502	C2CD4B	C2 calcium-dependent domain containing 4B [Source:HGNC Symbol;Acc:33628]	16810270	3.3478	2.76608	3.92679	3.35054	1.16071	0.0034701	0.183286	0.584453	0.0997064	0.382218	DE only in nodular vs control
16810933	ENSG00000075131	TIPIN	TIMELESS interacting protein [Source:HGNC Symbol;Acc:30750]	16810933	3.27555	2.7066	3.73437	3.38568	1.02777	0.00582443	0.213646	0.67908	0.05012	0.308606	DE only in nodular vs control
16812168	ENSG00000272418	RP11-762H8.4		16812168	5.60307	4.62497	6.28617	5.89806	1.6612	0.00791756	0.237323	1.27309	0.0327411	0.277789	DE only in nodular vs control
16815791	ENSG00000166669	ATF7IP2	activating transcription factor 7 interacting protein 2 [Source:HGNC Symbol;Acc:20397]	16815791	4.85874	4.25197	5.60622	4.71802	1.35425	0.00782256	0.236619	0.466049	0.305082	0.58543	DE only in nodular vs control
16816700	ENSG00000207248	RNU6-1005P	RNA, U6 small nuclear 1005, pseudogene [Source:HGNC Symbol;Acc:47968]	16816700	5.64076	4.84731	6.35292	5.72207	1.50561	0.00900414	0.246935	0.874755	0.100675	0.383773	DE only in nodular vs control
16817973	ENSG00000080603	SRCAP	Snf2-related CREBBP activator protein [Source:HGNC Symbol;Acc:16974]	16817973	4.59402	3.96529	4.96309	4.85367	0.997801	0.00545194	0.211433	0.888377	0.0111747	0.210752	DE only in nodular vs control
16819233	ENSG00000205362	MT1A	metallothionein 1A [Source:HGNC Symbol;Acc:7393]	16819233	4.56217	5.76244	2.37496	5.5491	-3.38748	0.000544598	0.0965243	-0.213344	0.784156	0.899007	DE only in nodular vs control
16819736	ENSG00000239121	snoU13	Small nucleolar RNA U13 [Source:RFAM;Acc:RF01210]	16819736	7.48459	6.58576	8.54244	7.32557	1.95668	0.000328925	0.0772292	0.739806	0.0973109	0.378753	DE only in nodular vs control
16821367	ENSG00000086696	HSD17B2	hydroxysteroid (17-beta) dehydrogenase 2 [Source:HGNC Symbol;Acc:5211]	16821367	3.83735	4.81323	3.1564	3.54243	-1.65682	0.00386917	0.188159	-1.2708	0.0191546	0.237588	DE only in nodular vs control
16821667	NA	NA	NA	NA	4.19256	4.61453	3.73888	4.22427	-0.875651	0.00845041	0.241431	-0.390258	0.194776	0.48909	DE only in nodular vs control
16822892	ENSG00000207405	SNORA64	small nucleolar RNA, H/ACA box 64 [Source:HGNC Symbol;Acc:10221]	16822892	4.72058	4.03239	5.61682	4.51254	1.58443	0.00215901	0.161895	0.480158	0.276506	0.562404	DE only in nodular vs control
16825148	ENSG00000239081	RNU7-24P	RNA, U7 small nuclear 24 pseudogene [Source:HGNC Symbol;Acc:34120]	16825148	2.77316	2.24751	4.12772	1.94425	1.88021	0.000761291	0.116619	-0.303264	0.503012	0.733811	DE only in nodular vs control
16826503	NA	NA	NA	NA	3.38958	2.71082	5.10579	2.35214	2.39496	0.00327464	0.183286	-0.358684	0.605607	0.799072	DE only in nodular vs control
16827592	ENSG00000103061	SLC7A6OS	solute carrier family 7, member 6 opposite strand [Source:HGNC Symbol;Acc:25807]	16827592	4.23745	2.73196	6.04037	3.94001	3.30841	0.00545913	0.211433	1.20805	0.251836	0.540032	DE only in nodular vs control
16833742	ENSG00000108298	RPL19	ribosomal protein L19 [Source:HGNC Symbol;Acc:10312]	16833742	9.3381	9.56598	8.63738	9.81094	-0.928604	0.00394166	0.18869	0.244957	0.380174	0.645288	DE only in nodular vs control
16833748	NA	NA	NA	NA	9.364	9.61424	8.5302	9.94756	-1.08404	0.00348961	0.183286	0.333328	0.300516	0.582264	DE only in nodular vs control
16834436	ENSG00000131477	RAMP2	receptor (G protein-coupled) activity modifying protein 2 [Source:HGNC Symbol;Acc:9844]	16834436	6.08585	6.72755	5.47863	6.05138	-1.24892	0.00130556	0.141437	-0.676173	0.0484082	0.306062	DE only in nodular vs control
16838105	ENSG00000199735	RNU6-227P	RNA, U6 small nuclear 227, pseudogene [Source:HGNC Symbol;Acc:47190]	16838105	4.18899	3.26728	5.51417	3.78553	2.24689	0.000335075	0.0772292	0.518253	0.297929	0.580159	DE only in nodular vs control
16839443	ENSG00000238946	snoU13	Small nucleolar RNA U13 [Source:RFAM;Acc:RF01210]	16839443	5.10851	4.18638	5.96757	5.17157	1.78119	0.00956805	0.251828	0.985185	0.119941	0.405909	DE only in nodular vs control
16839513	NA	NA	NA	NA	7.14197	7.90357	5.64626	7.8761	-2.25732	0.000198679	0.0745957	-0.0274776	0.952703	0.979044	DE only in nodular vs control
16839692	ENSG00000127780	OR1E2	olfactory receptor, family 1, subfamily E, member 2 [Source:HGNC Symbol;Acc:8190]	16839692	3.18001	3.94788	2.63566	2.95649	-1.31223	0.00947477	0.250859	-0.991399	0.0397309	0.289836	DE only in nodular vs control
16840589	NA	NA	NA	NA	7.18823	8.5673	6.40928	6.58812	-2.15802	0.00938741	0.249813	-1.97918	0.0153883	0.226585	DE only in nodular vs control
16840594	NA	NA	NA	NA	5.2113	5.65823	4.63671	5.33895	-1.02152	0.0064126	0.222797	-0.319281	0.335278	0.611863	DE only in nodular vs control
16841766	ENSG00000199674	RNU6-862P	RNA, U6 small nuclear 862, pseudogene [Source:HGNC Symbol;Acc:47825]	16841766	3.31738	2.74049	4.04927	3.16238	1.30878	0.00557076	0.211712	0.421895	0.310689	0.590746	DE only in nodular vs control
16845408	NA	NA	NA	NA	3.60654	2.63746	4.72567	3.4565	2.08821	0.000142728	0.0745957	0.81904	0.0632277	0.329643	DE only in nodular vs control
16845929	ENSG00000159314	ARHGAP27	Rho GTPase activating protein 27 [Source:HGNC Symbol;Acc:31813]	16845929	3.92019	4.33588	3.49713	3.92756	-0.838746	0.00851251	0.241431	-0.408321	0.159477	0.451443	DE only in nodular vs control
16848123	ENSG00000141338	ABCA8	ATP-binding cassette, sub-family A (ABC1), member 8 [Source:HGNC Symbol;Acc:38]	16848123	3.68117	4.11489	3.09048	3.83813	-1.02441	0.00769558	0.236619	-0.276761	0.41619	0.67285	DE only in nodular vs control
16848264	ENSG00000154263	ABCA10	ATP-binding cassette, sub-family A (ABC1), member 10 [Source:HGNC Symbol;Acc:30]	16848264	3.26409	3.8564	2.7407	3.19517	-1.1157	0.00308034	0.177723	-0.66124	0.0532209	0.315123	DE only in nodular vs control
16851822	ENSG00000238982	snoU13	Small nucleolar RNA U13 [Source:RFAM;Acc:RF01210]	16851822	4.47531	3.67039	5.28019	4.47534	1.6098	0.000413313	0.08394	0.804959	0.0379356	0.287076	DE only in nodular vs control
16853418	ENSG00000132199	ENOSF1	enolase superfamily member 1 [Source:HGNC Symbol;Acc:30365]	16853418	5.4595	4.82256	6.00491	5.55104	1.18235	0.00968133	0.252894	0.728481	0.086834	0.3648	DE only in nodular vs control
16854529	ENSG00000207019	RNU6-167P	RNA, U6 small nuclear 167, pseudogene [Source:HGNC Symbol;Acc:47130]	16854529	5.78305	4.22334	8.07029	5.05552	3.84695	0.00242398	0.163083	0.832183	0.439548	0.689718	DE only in nodular vs control
16856159	ENSG00000178184	PARD6G	par-6 family cell polarity regulator gamma [Source:HGNC Symbol;Acc:16076]	16856159	4.77553	4.29903	5.39041	4.63714	1.09138	0.00222956	0.163083	0.33811	0.26837	0.555098	DE only in nodular vs control
16858488	ENSG00000238349	snoU13	Small nucleolar RNA U13 [Source:RFAM;Acc:RF01210]	16858488	3.9654	2.9653	5.06664	3.86425	2.10135	0.00427639	0.192006	0.898951	0.168331	0.460344	DE only in nodular vs control
16859763	ENSG00000268173	PIK3R2	PIK3R2 protein [Source:UniProtKB/TrEMBL;Acc:Q96CK7]	16859763	6.05976	5.28102	6.53507	6.36318	1.25405	0.00537549	0.210458	1.08216	0.0131944	0.218912	DE only in nodular vs control
16860217	ENSG00000269845	RP11-420K14.6		16860217	3.02042	2.49113	3.53856	3.03158	1.04744	0.00687158	0.229188	0.54045	0.125312	0.41278	DE only in nodular vs control
16860430	ENSG00000105176	URI1	URI1, prefoldin-like chaperone [Source:HGNC Symbol;Acc:13236]	16860430	5.57767	4.66966	6.15311	5.91024	1.48344	0.00360187	0.183286	1.24057	0.011265	0.211735	DE only in nodular vs control
16860709	ENSG00000105220	GPI	glucose-6-phosphate isomerase [Source:HGNC Symbol;Acc:4458]	16860709	5.68893	4.95259	6.23699	5.87721	1.2844	0.0089715	0.246633	0.924617	0.0468288	0.301652	DE only in nodular vs control
16860977	ENSG00000105695	MAG	myelin associated glycoprotein [Source:HGNC Symbol;Acc:6783]	16860977	2.83726	3.35851	2.47374	2.67954	-0.884764	0.00884712	0.244998	-0.678967	0.0353082	0.284776	DE only in nodular vs control
16862698	ENSG00000188368	PRR19	proline rich 19 [Source:HGNC Symbol;Acc:33728]	16862698	3.5869	3.23967	4.05882	3.46221	0.819151	0.00772047	0.236619	0.222538	0.413902	0.671397	DE only in nodular vs control
16863243	ENSG00000007047	MARK4	MAP/microtubule affinity-regulating kinase 4 [Source:HGNC Symbol;Acc:13538]	16863243	4.47914	3.84554	5.06344	4.52843	1.2179	0.00184087	0.157288	0.682896	0.0502505	0.308922	DE only in nodular vs control
16863682	ENSG00000221803	SNORD23	small nucleolar RNA, C/D box 23 [Source:HGNC Symbol;Acc:32718]	16863682	4.13878	4.81377	3.67282	3.92973	-1.14096	0.00860563	0.241566	-0.884042	0.0331316	0.278315	DE only in nodular vs control
16864190	ENSG00000207073	Y_RNA	Y RNA [Source:RFAM;Acc:RF00019]	16864190	2.87946	2.05681	3.70169	2.87989	1.64488	0.0021093	0.161103	0.823078	0.0815367	0.358906	DE only in nodular vs control
16864567	ENSG00000235034	C19orf81	chromosome 19 open reading frame 81 [Source:HGNC Symbol;Acc:40041]	16864567	3.35366	3.77958	2.89929	3.38212	-0.880284	0.00906053	0.247847	-0.397452	0.194146	0.488578	DE only in nodular vs control
16866131	ENSG00000152443	ZNF776	zinc finger protein 776 [Source:HGNC Symbol;Acc:26765]	16866131	3.79557	3.15896	4.22582	4.00192	1.06686	0.00878604	0.244492	0.842967	0.0307752	0.271719	DE only in nodular vs control
16866174	ENSG00000200275	RNA5SP199	RNA, 5S ribosomal pseudogene 199 [Source:HGNC Symbol;Acc:43099]	16866174	8.78867	8.55628	9.59871	8.21101	1.04243	0.00859465	0.241566	-0.345269	0.330109	0.606384	DE only in nodular vs control
16866287	NA	NA	NA	NA	8.98735	9.35182	8.13235	9.47787	-1.21947	0.00839364	0.241379	0.126043	0.756673	0.885513	DE only in nodular vs control
16871467	ENSG00000004776	HSPB6	heat shock protein, alpha-crystallin-related, B6 [Source:HGNC Symbol;Acc:26511]	16871467	4.95455	5.83652	3.71352	5.3136	-2.123	0.00120036	0.138573	-0.522928	0.337538	0.613981	DE only in nodular vs control
16871622	ENSG00000161281	COX7A1	cytochrome c oxidase subunit VIIa polypeptide 1 (muscle) [Source:HGNC Symbol;Acc:2287]	16871622	5.83077	6.37755	4.70641	6.40837	-1.67114	0.00354115	0.183286	0.0308156	0.94963	0.977708	DE only in nodular vs control
16872163	NA	NA	NA	NA	5.03166	4.43853	5.7457	4.91075	1.30717	0.00227799	0.163083	0.472216	0.201479	0.495039	DE only in nodular vs control
16872166	ENSG00000161243	FBXO27	F-box protein 27 [Source:HGNC Symbol;Acc:18753]	16872166	5.38187	4.48953	5.92163	5.73445	1.4321	0.00554141	0.211712	1.24492	0.0129943	0.218768	DE only in nodular vs control
16873389	NA	NA	NA	NA	2.41007	3.0481	2.00056	2.18156	-1.04754	0.00784432	0.236768	-0.866537	0.022594	0.249064	DE only in nodular vs control
16876040	NA	NA	NA	NA	4.84188	4.1809	5.27264	5.07208	1.09174	0.00764464	0.236619	0.891174	0.0236414	0.251929	DE only in nodular vs control
16880236	NA	NA	NA	NA	4.42773	3.72849	5.80789	3.74682	2.0794	0.00618507	0.219806	0.0183326	0.977825	0.989319	DE only in nodular vs control
16884956	ENSG00000115107	STEAP3	STEAP family member 3, metalloreductase [Source:HGNC Symbol;Acc:24592]	16884956	5.24387	4.29247	5.88042	5.55874	1.58795	0.00682998	0.228868	1.26627	0.0242792	0.253538	DE only in nodular vs control
16885078	ENSG00000238368	snoU13	Small nucleolar RNA U13 [Source:RFAM;Acc:RF01210]	16885078	5.01151	4.08979	6.19518	4.74956	2.10539	0.00355385	0.183286	0.659772	0.292919	0.575849	DE only in nodular vs control
16885685	ENSG00000250852	AC131180.1		16885685	3.0362	2.10153	4.15352	2.85356	2.05199	0.00789195	0.237046	0.752026	0.27659	0.562404	DE only in nodular vs control
16888104	ENSG00000223096	RNU5E-9P	RNA, U5E small nuclear 9, pseudogene [Source:HGNC Symbol;Acc:42532]	16888104	5.6762	5.14539	6.86263	5.02057	1.71724	0.00331956	0.183286	-0.124822	0.801778	0.908199	DE only in nodular vs control
16889109	ENSG00000238942	SNORD2	small nucleolar RNA, C/D box 2 [Source:HGNC Symbol;Acc:32678]	16889109	2.98712	2.19321	4.31643	2.4517	2.12321	0.00421649	0.192006	0.258489	0.685122	0.845586	DE only in nodular vs control
16889450	ENSG00000252429	RNU7-29P	RNA, U7 small nuclear 29 pseudogene [Source:HGNC Symbol;Acc:34125]	16889450	6.78948	6.26221	7.54482	6.56141	1.2826	0.00435158	0.192421	0.299202	0.442821	0.692095	DE only in nodular vs control
16889755	NA	NA	NA	NA	7.93855	6.31485	9.32351	8.1773	3.00866	0.00365298	0.183286	1.86245	0.0492921	0.307711	DE only in nodular vs control
16889757	NA	NA	NA	NA	3.18168	4.15431	2.06272	3.32802	-2.09159	0.00355408	0.183286	-0.826293	0.18984	0.484059	DE only in nodular vs control
16890025	ENSG00000263468	MIR3130-1	microRNA 3130-1 [Source:HGNC Symbol;Acc:38275]	16890025	3.81418	3.22596	4.48969	3.72687	1.26373	0.00424129	0.192006	0.500904	0.199207	0.493714	DE only in nodular vs control
16893471	NA	NA	NA	NA	8.67438	7.9055	9.16956	8.94807	1.26406	0.00508673	0.207396	1.04257	0.0161589	0.229826	DE only in nodular vs control
16897631	ENSG00000238018	AC093110.3		16897631	5.92319	6.58457	5.06838	6.11663	-1.5162	0.00569851	0.21254	-0.467939	0.33264	0.60923	DE only in nodular vs control
16898870	ENSG00000239064	snoU13	Small nucleolar RNA U13 [Source:RFAM;Acc:RF01210]	16898870	4.49493	2.41356	5.90995	5.16126	3.49639	0.00313615	0.178877	2.7477	0.0143264	0.223416	DE only in nodular vs control
16900524	NA	NA	NA	NA	4.41284	3.32783	6.02705	3.88364	2.69922	0.00577669	0.213534	0.555805	0.514985	0.741134	DE only in nodular vs control
16902749	NA	NA	NA	NA	4.61028	4.24092	5.17074	4.41917	0.929818	0.00821012	0.241324	0.178256	0.565725	0.774206	DE only in nodular vs control
16904270	ENSG00000232320	AC009299.5		16904270	6.39595	7.0808	5.64751	6.45954	-1.43329	0.00219617	0.163083	-0.621257	0.128274	0.417663	DE only in nodular vs control
16908197	ENSG00000115461	IGFBP5	insulin-like growth factor binding protein 5 [Source:HGNC Symbol;Acc:5474]	16908197	5.90908	6.39454	4.67997	6.65275	-1.71457	0.00366319	0.183286	0.258209	0.609327	0.802187	DE only in nodular vs control
16908612	NA	NA	NA	NA	5.05755	3.74713	6.24806	5.17747	2.50092	0.00527019	0.20905	1.43033	0.0805895	0.357821	DE only in nodular vs control
16908817	ENSG00000234638	AC053503.6		16908817	4.18042	5.45814	3.10174	3.98139	-2.3564	0.00207504	0.161103	-1.47675	0.0335063	0.278951	DE only in nodular vs control
16909690	ENSG00000224814	AC114812.8		16909690	2.74169	2.34547	3.76594	2.11365	1.42046	0.00853568	0.241431	-0.231823	0.626494	0.813009	DE only in nodular vs control
16911593	ENSG00000201180	RNU6-115P	RNA, U6 small nuclear 115, pseudogene [Source:HGNC Symbol;Acc:47078]	16911593	2.38806	1.75266	3.09275	2.31878	1.34009	0.00547392	0.21152	0.56612	0.188481	0.482472	DE only in nodular vs control
16911632	ENSG00000125851	PCSK2	proprotein convertase subtilisin/kexin type 2 [Source:HGNC Symbol;Acc:8744]	16911632	3.0925	3.71224	2.7438	2.82146	-0.968441	0.00957008	0.251828	-0.890778	0.0154138	0.226585	DE only in nodular vs control
16911715	ENSG00000125846	ZNF133	zinc finger protein 133 [Source:HGNC Symbol;Acc:12917]	16911715	4.20291	3.57365	4.95456	4.08051	1.38091	0.00880903	0.24471	0.506866	0.284165	0.568755	DE only in nodular vs control
16912900	ENSG00000101440	ASIP	agouti signaling protein [Source:HGNC Symbol;Acc:745]	16912900	3.89876	4.46447	3.43511	3.79668	-1.02937	0.00562196	0.211895	-0.667791	0.052747	0.314242	DE only in nodular vs control
16913303	ENSG00000239089	snoU13	Small nucleolar RNA U13 [Source:RFAM;Acc:RF01210]	16913303	5.53552	3.7335	7.95287	4.9202	4.21937	0.000122805	0.074061	1.1867	0.164008	0.454728	DE only in nodular vs control
16914509	ENSG00000124151	NCOA3	nuclear receptor coactivator 3 [Source:HGNC Symbol;Acc:7670]	16914509	6.01179	5.19845	6.60212	6.23482	1.40367	0.0093875	0.249813	1.03638	0.0435113	0.295536	DE only in nodular vs control
16914779	ENSG00000252123	RNU7-72P	RNA, U7 small nuclear 72 pseudogene [Source:HGNC Symbol;Acc:34168]	16914779	6.26176	5.39503	7.23717	6.15308	1.84214	0.00676142	0.227527	0.758048	0.213537	0.505913	DE only in nodular vs control
16915091	ENSG00000087510	TFAP2C	transcription factor AP-2 gamma (activating enhancer binding protein 2 gamma) [Source:HGNC Symbol;Acc:11744]	16915091	5.81551	5.08029	6.55593	5.81031	1.47564	0.00391159	0.188477	0.730018	0.110764	0.39565	DE only in nodular vs control
16916130	ENSG00000101150	TPD52L2	tumor protein D52-like 2 [Source:HGNC Symbol;Acc:12007]	16916130	5.1903	4.61049	5.7633	5.19709	1.15281	0.00284903	0.171454	0.586598	0.0883281	0.366232	DE only in nodular vs control
16916600	NA	NA	NA	NA	3.29446	3.71223	2.70224	3.46891	-1.00999	0.0062295	0.219806	-0.243317	0.45265	0.698971	DE only in nodular vs control
16916969	ENSG00000212517	SNORA26	Small nucleolar RNA SNORA26 [Source:RFAM;Acc:RF00568]	16916969	3.7629	2.6309	4.92581	3.73199	2.29491	0.00461074	0.197699	1.10108	0.129364	0.418048	DE only in nodular vs control
16918609	ENSG00000100991	TRPC4AP	transient receptor potential cation channel, subfamily C, member 4 associated protein [Source:HGNC Symbol;Acc:16181]	16918609	5.24842	4.64494	5.75997	5.34036	1.11503	0.00737755	0.23305	0.695427	0.0715983	0.343915	DE only in nodular vs control
16920518	ENSG00000252089	RNU4ATAC7P	RNA, U4atac small nuclear 7, pseudogene [Source:HGNC Symbol;Acc:46893]	16920518	4.23665	4.86179	3.76918	4.07898	-1.09261	0.00908576	0.247905	-0.782806	0.0481548	0.305179	DE only in nodular vs control
16920576	NA	NA	NA	NA	5.96742	5.46994	6.48395	5.94838	1.01401	0.00966049	0.252657	0.478446	0.180327	0.473072	DE only in nodular vs control
16921832	ENSG00000154721	JAM2	junctional adhesion molecule 2 [Source:HGNC Symbol;Acc:14686]	16921832	3.69574	4.30144	3.11134	3.67442	-1.1901	0.00520115	0.208644	-0.627023	0.104106	0.388109	DE only in nodular vs control
16922759	ENSG00000157551	KCNJ15	potassium inwardly-rectifying channel, subfamily J, member 15 [Source:HGNC Symbol;Acc:6261]	16922759	5.02946	4.22801	5.83572	5.02463	1.60771	0.0082452	0.241324	0.796617	0.150687	0.442714	DE only in nodular vs control
16930938	ENSG00000270022	RNU12	RNA, U12 small nuclear [Source:HGNC Symbol;Acc:19380]	16930938	6.65402	5.58428	7.47222	6.90557	1.88794	0.00624547	0.219806	1.32129	0.0413409	0.292413	DE only in nodular vs control
16936082	NA	NA	NA	NA	4.70027	4.05615	5.87961	4.16504	1.82346	0.000496667	0.0934344	0.108889	0.79292	0.903846	DE only in nodular vs control
16939499	NA	NA	NA	NA	3.54269	4.31059	3.08057	3.23691	-1.23002	0.00787605	0.237046	-1.07367	0.0171887	0.233309	DE only in nodular vs control
16941809	ENSG00000157388	CACNA1D	calcium channel, voltage-dependent, L type, alpha 1D subunit [Source:HGNC Symbol;Acc:1391]	16941809	4.0228	3.3578	5.12916	3.58145	1.77137	0.000464172	0.0896813	0.223659	0.577546	0.782293	DE only in nodular vs control
16942038	ENSG00000206918	RNU6-1181P	RNA, U6 small nuclear 1181, pseudogene [Source:HGNC Symbol;Acc:48144]	16942038	5.23379	3.88069	5.98935	5.83133	2.10866	0.00796741	0.237606	1.95065	0.012629	0.217833	DE only in nodular vs control
16942741	ENSG00000266396	MIR4273	microRNA 4273 [Source:HGNC Symbol;Acc:38339]	16942741	4.00596	3.14906	4.81439	4.05443	1.66533	0.00740746	0.233275	0.905369	0.111705	0.396956	DE only in nodular vs control
16944647	ENSG00000121552	CSTA	cystatin A (stefin A) [Source:HGNC Symbol;Acc:2481]	16944647	5.47451	4.29032	6.62004	5.51317	2.32972	0.00211747	0.161103	1.22285	0.0692065	0.340179	DE only in nodular vs control
16951810	ENSG00000229243	AC098973.1		16951810	3.30959	2.70974	4.38881	2.83021	1.67906	0.00465803	0.198601	0.120461	0.813493	0.913939	DE only in nodular vs control
16955113	ENSG00000207109	SNORD38	Small nucleolar RNA SNORD38 [Source:RFAM;Acc:RF00212]	16955113	2.7248	1.65702	4.28992	2.22745	2.63289	0.000854335	0.122147	0.57043	0.377806	0.643305	DE only in nodular vs control
16955117	ENSG00000251987	SNORD63	Small nucleolar RNA SNORD63 [Source:RFAM;Acc:RF00154]	16955117	2.50772	1.93644	3.73036	1.85636	1.79392	0.00163981	0.150719	-0.0800749	0.865219	0.937777	DE only in nodular vs control
16955939	ENSG00000144749	LRIG1	leucine-rich repeats and immunoglobulin-like domains 1 [Source:HGNC Symbol;Acc:17360]	16955939	5.79455	5.09333	6.51958	5.77072	1.42624	0.00182928	0.156923	0.67739	0.0909573	0.369938	DE only in nodular vs control
16956792	ENSG00000154175	ABI3BP	ABI family, member 3 (NESH) binding protein [Source:HGNC Symbol;Acc:17265]	16956792	5.66364	6.22601	4.35889	6.40603	-1.86712	0.000747387	0.115313	0.180024	0.6867	0.846232	DE only in nodular vs control
16956965	ENSG00000249474	RP11-49I4.3		16956965	4.48314	5.26293	3.90817	4.27831	-1.35475	0.00775664	0.236619	-0.984619	0.0407449	0.291485	DE only in nodular vs control
16957360	ENSG00000243081	RP11-231E6.1		16957360	4.09195	3.38706	5.7207	3.16808	2.33364	0.00404577	0.191959	-0.218975	0.752921	0.883475	DE only in nodular vs control
16958616	ENSG00000272020	U1	U1 spliceosomal RNA [Source:RFAM;Acc:RF00003]	16958616	2.87456	2.52242	3.68429	2.41696	1.16187	0.009105	0.247949	-0.105452	0.788255	0.901163	DE only in nodular vs control
16959701	ENSG00000051382	PIK3CB	phosphatidylinositol-4,5-bisphosphate 3-kinase, catalytic subunit beta [Source:HGNC Symbol;Acc:8976]	16959701	3.73831	3.11979	4.21775	3.8774	1.09796	0.00427291	0.192006	0.757617	0.034234	0.281252	DE only in nodular vs control
16961732	ENSG00000201343	Y_RNA	Y RNA [Source:RFAM;Acc:RF00019]	16961732	2.7811	1.73128	4.11771	2.49433	2.38644	0.0028541	0.171454	0.76305	0.269368	0.555832	DE only in nodular vs control
16963113	ENSG00000189058	APOD	apolipoprotein D [Source:HGNC Symbol;Acc:612]	16963113	7.27513	8.403	5.63866	7.78374	-2.76434	0.000100888	0.0669406	-0.619261	0.252495	0.54066	DE only in nodular vs control
16966254	ENSG00000221122	AC098869.1		16966254	5.64684	4.3328	6.69073	5.91699	2.35792	0.00140798	0.142737	1.58418	0.0186917	0.236482	DE only in nodular vs control
16967278	ENSG00000272304	RP11-19C24.1		16967278	2.42529	1.58602	3.80618	1.88367	2.22016	0.00676874	0.227527	0.29765	0.677799	0.84178	DE only in nodular vs control
16967327	ENSG00000087128	TMPRSS11E	transmembrane protease, serine 11E [Source:HGNC Symbol;Acc:24465]	16967327	3.73237	4.80166	2.58243	3.81301	-2.21922	0.000416103	0.08394	-0.988645	0.0607242	0.325573	DE only in nodular vs control
16969625	NA	NA	NA	NA	8.15114	6.8999	9.24452	8.309	2.34463	0.00238185	0.163083	1.40911	0.0435635	0.295536	DE only in nodular vs control
16969634	NA	NA	NA	NA	10.7256	11.013	10.105	11.0586	-0.908037	0.00496207	0.204647	0.0455912	0.870014	0.940567	DE only in nodular vs control
16970089	ENSG00000223225	RNU6-1054P	RNA, U6 small nuclear 1054, pseudogene [Source:HGNC Symbol;Acc:48017]	16970089	4.2237	3.40877	5.70272	3.55962	2.29395	0.000559219	0.0967178	0.150848	0.775582	0.895418	DE only in nodular vs control
16970176	ENSG00000245958	RP11-33B1.1		16970176	4.19926	5.02803	3.65199	3.91777	-1.37604	0.00396086	0.189186	-1.11026	0.0148907	0.224417	DE only in nodular vs control
16970801	ENSG00000222526	AC060835.1		16970801	3.46019	4.36742	2.55204	3.4611	-1.81538	0.00103506	0.132131	-0.906315	0.0593371	0.323103	DE only in nodular vs control
16971272	ENSG00000151617	EDNRA	endothelin receptor type A [Source:HGNC Symbol;Acc:3179]	16971272	4.1333	4.74875	3.63938	4.01176	-1.10937	0.0041868	0.192006	-0.736988	0.039906	0.289836	DE only in nodular vs control
16971409	ENSG00000181541	MAB21L2	mab-21-like 2 (C. elegans) [Source:HGNC Symbol;Acc:6758]	16971409	4.12775	4.83367	3.49077	4.05882	-1.3429	0.00281489	0.170532	-0.774852	0.0562432	0.318547	DE only in nodular vs control
16973225	NA	NA	NA	NA	2.3796	1.82226	3.66819	1.64834	1.84593	0.00715412	0.231293	-0.173917	0.771904	0.893279	DE only in nodular vs control
16974244	ENSG00000221275	MIR548I2	microRNA 548i-2 [Source:HGNC Symbol;Acc:35353]	16974244	5.31515	6.15449	4.60506	5.18591	-1.54943	0.00657092	0.224942	-0.968582	0.0664931	0.335028	DE only in nodular vs control
16977833	ENSG00000152583	SPARCL1	SPARC-like 1 (hevin) [Source:HGNC Symbol;Acc:11220]	16977833	5.79544	6.49004	4.68372	6.21255	-1.80632	0.00175158	0.156385	-0.277486	0.564623	0.773633	DE only in nodular vs control
16978354	ENSG00000164035	EMCN	endomucin [Source:HGNC Symbol;Acc:16041]	16978354	3.90999	4.85008	3.17341	3.70649	-1.67668	0.00147001	0.143416	-1.1436	0.0177775	0.235077	DE only in nodular vs control
16979225	ENSG00000164099	PRSS12	protease, serine, 12 (neurotrypsin, motopsin) [Source:HGNC Symbol;Acc:9477]	16979225	3.62685	3.24538	4.26789	3.36729	1.02251	0.00777873	0.236619	0.121909	0.717621	0.864278	DE only in nodular vs control
16980762	ENSG00000145423	SFRP2	secreted frizzled-related protein 2 [Source:HGNC Symbol;Acc:10777]	16980762	6.13896	7.55107	4.39865	6.46715	-3.15242	0.000514274	0.094266	-1.08393	0.146902	0.440166	DE only in nodular vs control
16981039	ENSG00000251979	U3	Small nucleolar RNA U3 [Source:RFAM;Acc:RF00012]	16981039	4.37421	3.71664	5.21964	4.18635	1.503	0.00483531	0.20154	0.469709	0.315166	0.593942	DE only in nodular vs control
16982454	ENSG00000215689	MGC39584	MGC39584 protein [Source:UniProtKB/TrEMBL;Acc:Q8NCQ8]	16982454	3.0132	1.95974	4.96327	2.1166	3.00353	0.00150771	0.144554	0.156862	0.840919	0.927168	DE only in nodular vs control
16983843	ENSG00000215156	RP11-1023L17.2		16983843	5.10004	3.92351	6.23118	5.14542	2.30767	0.00389738	0.18825	1.22191	0.0896729	0.368677	DE only in nodular vs control
16985518	ENSG00000145675	PIK3R1	phosphoinositide-3-kinase, regulatory subunit 1 (alpha) [Source:HGNC Symbol;Acc:8979]	16985518	6.26159	7.09387	5.46837	6.22253	-1.6255	0.00700752	0.230089	-0.87134	0.113433	0.399141	DE only in nodular vs control
16985567	ENSG00000212249	U8	U8 small nucleolar RNA [Source:RFAM;Acc:RF00096]	16985567	2.32629	2.9731	1.68316	2.32261	-1.28993	0.00295687	0.174692	-0.650489	0.0924535	0.371959	DE only in nodular vs control
16986581	ENSG00000206592	SNORA18	Small nucleolar RNA SNORA18 [Source:RFAM;Acc:RF00425]	16986581	5.42648	4.64838	6.55036	5.0807	1.90198	0.00469304	0.199301	0.432319	0.459295	0.703122	DE only in nodular vs control
16988471	ENSG00000250803	CTC-441N14.4		16988471	2.64848	3.35301	2.25141	2.34102	-1.1016	0.00964148	0.252468	-1.01198	0.0156248	0.22717	DE only in nodular vs control
16991418	ENSG00000263361	MIR378H	microRNA 378h [Source:HGNC Symbol;Acc:41744]	16991418	5.64312	4.59777	7.63755	4.69404	3.03978	0.00011189	0.0705764	0.0962656	0.869862	0.94056	DE only in nodular vs control
16993400	NA	NA	NA	NA	5.88594	5.22911	6.39593	6.03276	1.16682	0.0073608	0.23305	0.803648	0.0491642	0.307486	DE only in nodular vs control
16993404	NA	NA	NA	NA	3.46192	2.05602	4.48252	3.84723	2.4265	0.00503273	0.206766	1.79121	0.0280673	0.263717	DE only in nodular vs control
16993653	ENSG00000223225	RNU6-1054P	RNA, U6 small nuclear 1054, pseudogene [Source:HGNC Symbol;Acc:48017]	16993653	5.31539	4.07591	6.3081	5.56215	2.23219	0.0019125	0.158809	1.48625	0.0239328	0.253001	DE only in nodular vs control
16995500	ENSG00000113594	LIFR	leukemia inhibitory factor receptor alpha [Source:HGNC Symbol;Acc:6597]	16995500	3.68199	4.30467	2.90043	3.84088	-1.40424	0.00769544	0.236619	-0.463789	0.323029	0.600691	DE only in nodular vs control
16996347	ENSG00000221676	RNU6ATAC	RNA, U6atac small nuclear (U12-dependent splicing) [Source:HGNC Symbol;Acc:34017]	16996347	7.0456	6.41249	7.6896	7.03472	1.27711	0.00420377	0.192006	0.622236	0.119329	0.405086	DE only in nodular vs control
16997176	ENSG00000238913	RNU7-196P	RNA, U7 small nuclear 196 pseudogene [Source:HGNC Symbol;Acc:45730]	16997176	3.07787	2.78715	3.98492	2.46153	1.19777	0.00351555	0.183286	-0.325619	0.358511	0.628897	DE only in nodular vs control
16997574	ENSG00000152413	HOMER1	homer homolog 1 (Drosophila) [Source:HGNC Symbol;Acc:17512]	16997574	5.28165	4.40726	5.85743	5.58025	1.45016	0.00830818	0.241379	1.17299	0.026395	0.25942	DE only in nodular vs control
16997591	ENSG00000177034	MTX3	metaxin 3 [Source:HGNC Symbol;Acc:24812]	16997591	5.16214	4.5915	5.77594	5.119	1.18444	0.0026873	0.169119	0.527501	0.1284	0.417863	DE only in nodular vs control
16998551	ENSG00000173930	SLCO4C1	solute carrier organic anion transporter family, member 4C1 [Source:HGNC Symbol;Acc:23612]	16998551	3.53621	3.26483	4.34411	2.99969	1.07928	0.00654766	0.224709	-0.265135	0.447442	0.694847	DE only in nodular vs control
17000168	ENSG00000145824	CXCL14	chemokine (C-X-C motif) ligand 14 [Source:HGNC Symbol;Acc:10640]	17000168	7.54802	8.05954	6.83116	7.75337	-1.22838	0.00891273	0.245715	-0.306173	0.462974	0.705203	DE only in nodular vs control
17000463	NA	NA	NA	NA	9.31614	9.73798	8.0974	10.113	-1.64058	0.00773799	0.236619	0.375064	0.490374	0.724812	DE only in nodular vs control
17002612	ENSG00000184347	SLIT3	slit homolog 3 (Drosophila) [Source:HGNC Symbol;Acc:11087]	17002612	5.4147	6.00218	4.69739	5.54454	-1.30479	0.00746927	0.234877	-0.457638	0.292793	0.575812	DE only in nodular vs control
17005348	ENSG00000124532	MRS2	MRS2 magnesium transporter [Source:HGNC Symbol;Acc:13785]	17005348	5.04828	4.43969	5.69229	5.01285	1.25261	0.00445521	0.194799	0.573167	0.144721	0.43714	DE only in nodular vs control
17006066	ENSG00000201330	SNORD32B	small nucleolar RNA, C/D box 32B [Source:HGNC Symbol;Acc:32719]	17006066	5.64282	5.06743	6.50178	5.35923	1.43435	0.00425801	0.192006	0.291802	0.500899	0.73185	DE only in nodular vs control
17006303	NA	NA	NA	NA	4.18711	4.86231	2.4237	5.27531	-2.43862	2.35452e-05	0.0360678	0.412993	0.315617	0.594008	DE only in nodular vs control
17007982	ENSG00000164530	PI16	peptidase inhibitor 16 [Source:HGNC Symbol;Acc:21245]	17007982	5.12854	5.56667	4.42176	5.3972	-1.14491	0.00291903	0.173988	-0.169471	0.604024	0.79825	DE only in nodular vs control
17008651	ENSG00000206848	RNU6-890P	RNA, U6 small nuclear 890, pseudogene [Source:HGNC Symbol;Acc:47853]	17008651	2.62439	2.11218	3.41466	2.34633	1.30247	0.00622848	0.219806	0.234145	0.573478	0.779343	DE only in nodular vs control
17009399	ENSG00000198087	CD2AP	CD2-associated protein [Source:HGNC Symbol;Acc:14258]	17009399	5.0299	4.17995	5.63752	5.27223	1.45757	0.0015924	0.149129	1.09229	0.0111785	0.210752	DE only in nodular vs control
17009659	NA	NA	NA	NA	8.43291	7.4721	9.19393	8.63269	1.72184	0.00123627	0.141026	1.16059	0.0168439	0.231857	DE only in nodular vs control
17010532	NA	NA	NA	NA	4.4421	3.54455	5.98554	3.79621	2.44098	0.00163116	0.150719	0.251656	0.695487	0.850984	DE only in nodular vs control
17010618	NA	NA	NA	NA	3.12891	2.54783	4.03691	2.802	1.48908	0.000143789	0.0745957	0.254171	0.395569	0.655365	DE only in nodular vs control
17010787	ENSG00000252697	RN7SKP209	RNA, 7SK small nuclear pseudogene 209 [Source:HGNC Symbol;Acc:45933]	17010787	2.81348	3.28232	2.4229	2.73521	-0.859425	0.00882032	0.24471	-0.547115	0.073773	0.345938	DE only in nodular vs control
17012262	ENSG00000146373	RNF217	ring finger protein 217 [Source:HGNC Symbol;Acc:21487]	17012262	4.48134	3.83321	5.32076	4.29006	1.48755	0.000283706	0.0772292	0.456846	0.164561	0.455632	DE only in nodular vs control
17012711	ENSG00000221500	SNORD100	small nucleolar RNA, C/D box 100 [Source:HGNC Symbol;Acc:32763]	17012711	9.44507	8.82703	10.4186	9.08952	1.59162	0.000780781	0.117095	0.262491	0.494898	0.727805	DE only in nodular vs control
17012886	ENSG00000212242	RNA5SP219	RNA, 5S ribosomal pseudogene 219 [Source:HGNC Symbol;Acc:43119]	17012886	2.19897	1.71479	2.87275	2.00935	1.15796	0.00280968	0.170532	0.294561	0.37475	0.640971	DE only in nodular vs control
17013851	ENSG00000120279	MYCT1	myc target 1 [Source:HGNC Symbol;Acc:23172]	17013851	2.64041	3.12538	2.16214	2.63371	-0.963232	0.00733576	0.23305	-0.491667	0.132782	0.421187	DE only in nodular vs control
17014160	ENSG00000272047	GTF2H5	general transcription factor IIH, polypeptide 5 [Source:HGNC Symbol;Acc:21157]	17014160	4.26849	3.80807	4.78067	4.21673	0.972608	0.00780198	0.236619	0.408664	0.214404	0.506343	DE only in nodular vs control
17016025	ENSG00000200957	RNU6-801P	RNA, U6 small nuclear 801, pseudogene [Source:HGNC Symbol;Acc:47764]	17016025	5.61596	4.58952	6.40358	5.85479	1.81405	0.0019633	0.160389	1.26526	0.0192647	0.238265	DE only in nodular vs control
17016360	ENSG00000124529	HIST1H4B	histone cluster 1, H4b [Source:HGNC Symbol;Acc:4789]	17016360	3.38208	2.30875	4.28208	3.55541	1.97333	0.00834985	0.241379	1.24666	0.0734246	0.345938	DE only in nodular vs control
17017016	ENSG00000201988	Y_RNA	Y RNA [Source:RFAM;Acc:RF00019]	17017016	3.67913	4.71011	2.84287	3.48441	-1.86725	0.000955832	0.127322	-1.2257	0.0163596	0.229914	DE only in nodular vs control
17017176	NA	NA	NA	NA	5.65314	4.03155	7.06725	5.86063	3.03571	0.00616639	0.219675	1.82908	0.0731875	0.345788	DE only in nodular vs control
17017191	NA	NA	NA	NA	3.29123	4.03535	2.05799	3.78035	-1.97736	0.00209534	0.161103	-0.255	0.63612	0.818517	DE only in nodular vs control
17017193	NA	NA	NA	NA	5.251	3.65378	6.74218	5.35706	3.08841	0.0034656	0.183286	1.70328	0.0738971	0.345938	DE only in nodular vs control
17017219	ENSG00000201785	SNORD117	small nucleolar RNA, C/D box 117 [Source:HGNC Symbol;Acc:32742]	17017219	4.75969	4.04264	5.78742	4.44901	1.74478	0.000713691	0.113376	0.406368	0.334014	0.610783	DE only in nodular vs control
17017220	NA	NA	NA	NA	4.75969	4.04264	5.78742	4.44901	1.74478	0.000713691	0.113376	0.406368	0.334014	0.610783	DE only in nodular vs control
17019479	NA	NA	NA	NA	5.82854	4.0603	7.41307	6.01225	3.35277	0.00242134	0.163083	1.95195	0.0500663	0.308572	DE only in nodular vs control
17021060	ENSG00000201464	Y_RNA	Y RNA [Source:RFAM;Acc:RF00019]	17021060	3.69821	2.549	6.17218	2.37346	3.62318	0.000495311	0.0934344	-0.175544	0.831207	0.92273	DE only in nodular vs control
17021083	ENSG00000118402	ELOVL4	ELOVL fatty acid elongase 4 [Source:HGNC Symbol;Acc:14415]	17021083	4.98062	6.21699	3.92004	4.80481	-2.29695	0.00190296	0.158797	-1.41218	0.0346787	0.282461	DE only in nodular vs control
17023646	ENSG00000118523	CTGF	connective tissue growth factor [Source:HGNC Symbol;Acc:2500]	17023646	5.78221	6.07481	4.22816	7.04365	-1.84665	0.00152047	0.144924	0.968841	0.0590781	0.322462	DE only in nodular vs control
17024118	ENSG00000016402	IL20RA	interleukin 20 receptor, alpha [Source:HGNC Symbol;Acc:6003]	17024118	4.40981	3.49965	5.55183	4.17794	2.05218	0.000165227	0.0745957	0.67829	0.1164	0.402399	DE only in nodular vs control
17026087	ENSG00000201330	SNORD32B	small nucleolar RNA, C/D box 32B [Source:HGNC Symbol;Acc:32719]	17026087	5.4068	4.78879	6.17495	5.25667	1.38616	0.00372556	0.183286	0.467887	0.261835	0.548319	DE only in nodular vs control
17026760	ENSG00000201785	SNORD117	small nucleolar RNA, C/D box 117 [Source:HGNC Symbol;Acc:32742]	17026760	5.8705	5.07319	7.00585	5.53245	1.93266	0.000342595	0.0772292	0.459259	0.285259	0.569722	DE only in nodular vs control
17027281	ENSG00000201330	SNORD32B	small nucleolar RNA, C/D box 32B [Source:HGNC Symbol;Acc:32719]	17027281	5.4068	4.78879	6.17495	5.25667	1.38616	0.00372556	0.183286	0.467887	0.261835	0.548319	DE only in nodular vs control
17028041	ENSG00000204387	C6orf48	chromosome 6 open reading frame 48 [Source:HGNC Symbol;Acc:19078]	17028041	8.96639	9.24553	7.76341	9.89024	-1.48212	0.00989267	0.25685	0.644701	0.21637	0.508466	DE only in nodular vs control
17029076	ENSG00000201785	SNORD117	small nucleolar RNA, C/D box 117 [Source:HGNC Symbol;Acc:32742]	17029076	5.8705	5.07319	7.00585	5.53245	1.93266	0.000342595	0.0772292	0.459259	0.285259	0.569722	DE only in nodular vs control
17030127	ENSG00000201330	SNORD32B	small nucleolar RNA, C/D box 32B [Source:HGNC Symbol;Acc:32719]	17030127	5.4068	4.78879	6.17495	5.25667	1.38616	0.00372556	0.183286	0.467887	0.261835	0.548319	DE only in nodular vs control
17031845	ENSG00000201785	SNORD117	small nucleolar RNA, C/D box 117 [Source:HGNC Symbol;Acc:32742]	17031845	5.8705	5.07319	7.00585	5.53245	1.93266	0.000342595	0.0772292	0.459259	0.285259	0.569722	DE only in nodular vs control
17032817	ENSG00000201330	SNORD32B	small nucleolar RNA, C/D box 32B [Source:HGNC Symbol;Acc:32719]	17032817	5.4068	4.78879	6.17495	5.25667	1.38616	0.00372556	0.183286	0.467887	0.261835	0.548319	DE only in nodular vs control
17034317	ENSG00000201785	SNORD117	small nucleolar RNA, C/D box 117 [Source:HGNC Symbol;Acc:32742]	17034317	5.8705	5.07319	7.00585	5.53245	1.93266	0.000342595	0.0772292	0.459259	0.285259	0.569722	DE only in nodular vs control
17035002	ENSG00000201330	SNORD32B	small nucleolar RNA, C/D box 32B [Source:HGNC Symbol;Acc:32719]	17035002	5.4068	4.78879	6.17495	5.25667	1.38616	0.00372556	0.183286	0.467887	0.261835	0.548319	DE only in nodular vs control
17036565	ENSG00000201785	SNORD117	small nucleolar RNA, C/D box 117 [Source:HGNC Symbol;Acc:32742]	17036565	5.8705	5.07319	7.00585	5.53245	1.93266	0.000342595	0.0772292	0.459259	0.285259	0.569722	DE only in nodular vs control
17037609	ENSG00000201330	SNORD32B	small nucleolar RNA, C/D box 32B [Source:HGNC Symbol;Acc:32719]	17037609	5.4068	4.78879	6.17495	5.25667	1.38616	0.00372556	0.183286	0.467887	0.261835	0.548319	DE only in nodular vs control
17039358	ENSG00000201785	SNORD117	small nucleolar RNA, C/D box 117 [Source:HGNC Symbol;Acc:32742]	17039358	5.8705	5.07319	7.00585	5.53245	1.93266	0.000342595	0.0772292	0.459259	0.285259	0.569722	DE only in nodular vs control
17041857	ENSG00000201785	SNORD117	small nucleolar RNA, C/D box 117 [Source:HGNC Symbol;Acc:32742]	17041857	5.8705	5.07319	7.00585	5.53245	1.93266	0.000342595	0.0772292	0.459259	0.285259	0.569722	DE only in nodular vs control
17044426	NA	NA	NA	NA	4.8642	4.26605	5.90004	4.42652	1.634	0.00869142	0.243337	0.160474	0.769682	0.892056	DE only in nodular vs control
17044758	ENSG00000180354	MTURN	maturin, neural progenitor differentiation regulator homolog (Xenopus) [Source:HGNC Symbol;Acc:25457]	17044758	5.32341	5.87703	4.638	5.45519	-1.23903	0.00189682	0.158797	-0.421837	0.216466	0.508493	DE only in nodular vs control
17044862	ENSG00000240583	AQP1	aquaporin 1 (Colton blood group) [Source:HGNC Symbol;Acc:633]	17044862	5.44474	6.07968	4.94267	5.31186	-1.13702	0.00259652	0.166721	-0.76782	0.0272818	0.262583	DE only in nodular vs control
17045834	ENSG00000223225	RNU6-1054P	RNA, U6 small nuclear 1054, pseudogene [Source:HGNC Symbol;Acc:48017]	17045834	4.87814	3.67599	5.76	5.19844	2.08401	0.00143607	0.142737	1.52245	0.0119914	0.214882	DE only in nodular vs control
17046882	ENSG00000201913	Y_RNA	Y RNA [Source:RFAM;Acc:RF00019]	17046882	4.05927	2.66086	5.17892	4.33804	2.51806	0.00431113	0.192006	1.67718	0.0401976	0.289836	DE only in nodular vs control
17046884	ENSG00000201913	Y_RNA	Y RNA [Source:RFAM;Acc:RF00019]	17046884	4.05927	2.66086	5.17892	4.33804	2.51806	0.00431113	0.192006	1.67718	0.0401976	0.289836	DE only in nodular vs control
17047256	ENSG00000201913	Y_RNA	Y RNA [Source:RFAM;Acc:RF00019]	17047256	4.05927	2.66086	5.17892	4.33804	2.51806	0.00431113	0.192006	1.67718	0.0401976	0.289836	DE only in nodular vs control
17047609	ENSG00000201913	Y_RNA	Y RNA [Source:RFAM;Acc:RF00019]	17047609	4.05927	2.66086	5.17892	4.33804	2.51806	0.00431113	0.192006	1.67718	0.0401976	0.289836	DE only in nodular vs control
17047617	ENSG00000201913	Y_RNA	Y RNA [Source:RFAM;Acc:RF00019]	17047617	4.05927	2.66086	5.17892	4.33804	2.51806	0.00431113	0.192006	1.67718	0.0401976	0.289836	DE only in nodular vs control
17048450	ENSG00000127920	GNG11	guanine nucleotide binding protein (G protein), gamma 11 [Source:HGNC Symbol;Acc:4403]	17048450	3.96797	4.48948	3.27918	4.13524	-1.21029	0.0019764	0.160389	-0.354234	0.287124	0.571159	DE only in nodular vs control
17050941	NA	NA	NA	NA	2.80193	3.43799	2.42382	2.54399	-1.01418	0.0053264	0.209766	-0.894004	0.011597	0.213286	DE only in nodular vs control
17051439	ENSG00000239105	RNU7-73P	RNA, U7 small nuclear 73 pseudogene [Source:HGNC Symbol;Acc:34169]	17051439	3.44496	2.70819	3.94219	3.6845	1.23401	0.00224116	0.163083	0.97631	0.0105987	0.210322	DE only in nodular vs control
17051796	NA	NA	NA	NA	3.66031	3.36377	4.17805	3.43909	0.814285	0.00866477	0.242908	0.0753214	0.782582	0.898226	DE only in nodular vs control
17052038	ENSG00000199700	RNU6-223P	RNA, U6 small nuclear 223, pseudogene [Source:HGNC Symbol;Acc:47186]	17052038	4.16718	3.27855	4.77046	4.45254	1.49191	0.00457334	0.197699	1.174	0.0190457	0.237317	DE only in nodular vs control
17054203	NA	NA	NA	NA	5.02868	3.31438	6.60062	5.17104	3.28624	0.000646743	0.10836	1.85666	0.0275467	0.263333	DE only in nodular vs control
17056513	ENSG00000252821	RNU6-388P	RNA, U6 small nuclear 388, pseudogene [Source:HGNC Symbol;Acc:47351]	17056513	4.97352	5.61223	4.32332	4.98502	-1.28891	0.00918974	0.2487	-0.627209	0.164589	0.455632	DE only in nodular vs control
17056791	ENSG00000106483	SFRP4	secreted frizzled-related protein 4 [Source:HGNC Symbol;Acc:10778]	17056791	4.68167	4.86331	3.89423	5.28745	-0.969083	0.00718768	0.2318	0.424138	0.191417	0.485468	DE only in nodular vs control
17058031	ENSG00000233437	RP13-580B18.1		17058031	2.93578	3.52454	2.56229	2.72049	-0.962253	0.00763376	0.236619	-0.804052	0.0210069	0.24311	DE only in nodular vs control
17058394	ENSG00000198305	SPDYE8P	speedy/RINGO cell cycle regulator family member E8, pseudogene [Source:HGNC Symbol;Acc:33771]	17058394	6.74272	5.69277	7.43425	7.10114	1.74148	0.00842023	0.241431	1.40837	0.0266967	0.260593	DE only in nodular vs control
17058413	ENSG00000214544	GTF2IRD2P1	GTF2I repeat domain containing 2 pseudogene 1 [Source:HGNC Symbol;Acc:33127]	17058413	3.21588	2.547	3.94934	3.15131	1.40234	0.0087428	0.243821	0.604309	0.211505	0.504238	DE only in nodular vs control
17058756	ENSG00000201913	Y_RNA	Y RNA [Source:RFAM;Acc:RF00019]	17058756	4.05927	2.66086	5.17892	4.33804	2.51806	0.00431113	0.192006	1.67718	0.0401976	0.289836	DE only in nodular vs control
17058772	ENSG00000201913	Y_RNA	Y RNA [Source:RFAM;Acc:RF00019]	17058772	4.05927	2.66086	5.17892	4.33804	2.51806	0.00431113	0.192006	1.67718	0.0401976	0.289836	DE only in nodular vs control
17058774	ENSG00000201913	Y_RNA	Y RNA [Source:RFAM;Acc:RF00019]	17058774	4.05927	2.66086	5.17892	4.33804	2.51806	0.00431113	0.192006	1.67718	0.0401976	0.289836	DE only in nodular vs control
17058782	ENSG00000201913	Y_RNA	Y RNA [Source:RFAM;Acc:RF00019]	17058782	4.05927	2.66086	5.17892	4.33804	2.51806	0.00431113	0.192006	1.67718	0.0401976	0.289836	DE only in nodular vs control
17058949	ENSG00000225703	AC005522.7		17058949	5.57154	4.26428	6.85762	5.59272	2.59333	0.000352908	0.0772292	1.32844	0.03145	0.273955	DE only in nodular vs control
17058960	ENSG00000205482	AC007000.12		17058960	5.24851	4.24386	6.18624	5.31543	1.94237	0.0018854	0.158797	1.07157	0.0542472	0.315732	DE only in nodular vs control
17060552	ENSG00000201913	Y_RNA	Y RNA [Source:RFAM;Acc:RF00019]	17060552	4.05927	2.66086	5.17892	4.33804	2.51806	0.00431113	0.192006	1.67718	0.0401976	0.289836	DE only in nodular vs control
17060961	ENSG00000166667	SPDYE6	speedy/RINGO cell cycle regulator family member E6 [Source:HGNC Symbol;Acc:35465]	17060961	6.6011	5.68093	7.44764	6.67472	1.7667	0.00992939	0.257045	0.993784	0.116358	0.402355	DE only in nodular vs control
17066328	ENSG00000222267	RNU6-892P	RNA, U6 small nuclear 892, pseudogene [Source:HGNC Symbol;Acc:47855]	17066328	5.05828	4.5433	5.99636	4.63518	1.45306	0.0037797	0.184655	0.0918804	0.830206	0.922369	DE only in nodular vs control
17067403	ENSG00000207361	RNU6-178P	RNA, U6 small nuclear 178, pseudogene [Source:HGNC Symbol;Acc:47141]	17067403	3.7767	3.36874	5.17486	2.78651	1.80612	0.000435404	0.0856667	-0.582233	0.164354	0.455393	DE only in nodular vs control
17068090	ENSG00000255201	RP11-350N15.4		17068090	5.2802	5.97672	4.48409	5.37979	-1.49263	0.00242929	0.163083	-0.596934	0.163379	0.454366	DE only in nodular vs control
17068349	ENSG00000176907	C8orf4	chromosome 8 open reading frame 4 [Source:HGNC Symbol;Acc:1357]	17068349	4.11303	4.80564	3.48401	4.04943	-1.32163	0.00914332	0.248527	-0.756217	0.106275	0.390004	DE only in nodular vs control
17068614	NA	NA	NA	NA	3.79788	3.03594	5.1223	3.23538	2.08636	0.000921645	0.125896	0.19944	0.696566	0.851491	DE only in nodular vs control
17068629	NA	NA	NA	NA	6.97561	5.58584	7.85668	7.48431	2.27084	0.00346365	0.183286	1.89847	0.0109242	0.210465	DE only in nodular vs control
17068630	NA	NA	NA	NA	7.30281	5.77855	8.43009	7.6998	2.65155	0.00836256	0.241379	1.92125	0.0434576	0.295536	DE only in nodular vs control
17071440	ENSG00000199667	Y_RNA	Y RNA [Source:RFAM;Acc:RF00019]	17071440	6.68996	5.84206	7.25453	6.97328	1.41248	0.00959176	0.251978	1.13123	0.0309285	0.27233	DE only in nodular vs control
17071669	ENSG00000176406	RIMS2	regulating synaptic membrane exocytosis 2 [Source:HGNC Symbol;Acc:17283]	17071669	3.7414	3.01894	4.25372	3.95155	1.23478	0.00336047	0.183286	0.932616	0.0186814	0.236482	DE only in nodular vs control
17071718	ENSG00000238687	snoU13	Small nucleolar RNA U13 [Source:RFAM;Acc:RF01210]	17071718	3.03446	2.15063	4.28842	2.66433	2.13779	7.71516e-05	0.0609437	0.513701	0.209406	0.501813	DE only in nodular vs control
17071773	ENSG00000253526	RP11-152P17.3		17071773	2.98612	2.42681	3.62466	2.90689	1.19786	0.00907676	0.247905	0.480083	0.246268	0.536625	DE only in nodular vs control
17072162	ENSG00000187955	COL14A1	collagen, type XIV, alpha 1 [Source:HGNC Symbol;Acc:2191]	17072162	4.81512	5.45366	4.04637	4.94532	-1.40729	0.00798099	0.237606	-0.508332	0.284112	0.568755	DE only in nodular vs control
17074612	ENSG00000254936	AF131215.3		17074612	4.38743	3.87244	5.37832	3.91154	1.50588	0.00254915	0.165274	0.0391063	0.925789	0.968133	DE only in nodular vs control
17078386	ENSG00000253712	RP11-697M17.2		17078386	2.98413	1.86841	4.47955	2.60443	2.61114	0.000325737	0.0772292	0.73602	0.2062	0.498892	DE only in nodular vs control
17079210	ENSG00000164949	GEM	GTP binding protein overexpressed in skeletal muscle [Source:HGNC Symbol;Acc:4234]	17079210	3.51174	4.24522	2.82602	3.46398	-1.4192	0.00279352	0.170198	-0.781242	0.0667889	0.335839	DE only in nodular vs control
17079434	ENSG00000207067	SNORA72	small nucleolar RNA, H/ACA box 72 [Source:HGNC Symbol;Acc:10234]	17079434	6.66024	6.49555	7.84382	5.64134	1.34827	0.00573301	0.212925	-0.854213	0.0584763	0.321998	DE only in nodular vs control
17079435	NA	NA	NA	NA	6.66024	6.49555	7.84382	5.64134	1.34827	0.00573301	0.212925	-0.854213	0.0584763	0.321998	DE only in nodular vs control
17079941	ENSG00000201216	Y_RNA	Y RNA [Source:RFAM;Acc:RF00019]	17079941	2.88233	3.42436	2.23736	2.98528	-1.18699	0.00186025	0.158096	-0.43908	0.180328	0.473072	DE only in nodular vs control
17079968	ENSG00000253851	RP11-318M2.3		17079968	3.39648	2.86136	4.49861	2.82947	1.63725	0.00212492	0.161103	-0.0318861	0.94292	0.975236	DE only in nodular vs control
17082236	ENSG00000252075	RNU7-109P	RNA, U7 small nuclear 109 pseudogene [Source:HGNC Symbol;Acc:45643]	17082236	2.83892	2.20465	3.35305	2.95905	1.1484	0.00753544	0.236611	0.754397	0.0599846	0.324176	DE only in nodular vs control
17084417	NA	NA	NA	NA	4.55857	3.87064	5.45454	4.35054	1.5839	0.00179126	0.156385	0.479903	0.265232	0.552036	DE only in nodular vs control
17084587	NA	NA	NA	NA	3.01723	2.44384	3.61582	2.99204	1.17198	0.00241103	0.163083	0.548205	0.106922	0.390571	DE only in nodular vs control
17085275	NA	NA	NA	NA	3.57199	4.47018	2.8106	3.43517	-1.65958	0.000351885	0.0772292	-1.03501	0.0113448	0.212118	DE only in nodular vs control
17086312	ENSG00000252256	SNORD112	Small nucleolar RNA SNORD112 [Source:RFAM;Acc:RF01169]	17086312	3.24061	3.82003	2.83423	3.06758	-0.985806	0.00873052	0.243795	-0.752453	0.0358104	0.285104	DE only in nodular vs control
17086368	ENSG00000233262	RP11-380F14.2		17086368	3.96185	3.27336	5.0106	3.60159	1.73724	0.000412177	0.08394	0.328228	0.401586	0.660802	DE only in nodular vs control
17087054	ENSG00000231806	PCAT7	prostate cancer associated transcript 7 (non-protein coding) [Source:HGNC Symbol;Acc:48824]	17087054	4.88348	4.07239	5.85401	4.72406	1.78162	0.00145774	0.143416	0.651674	0.17205	0.46496	DE only in nodular vs control
17089549	ENSG00000106976	DNM1	dynamin 1 [Source:HGNC Symbol;Acc:2972]	17089549	4.69299	4.06175	5.12766	4.88956	1.06591	0.00566306	0.21254	0.827807	0.0239565	0.253001	DE only in nodular vs control
17090936	ENSG00000263897	MIR4669	microRNA 4669 [Source:HGNC Symbol;Acc:41558]	17090936	7.15175	7.70385	6.82513	6.92627	-0.878715	0.00918421	0.2487	-0.777585	0.0182665	0.235228	DE only in nodular vs control
17091877	ENSG00000159247	TUBBP5	tubulin, beta pseudogene 5 [Source:HGNC Symbol;Acc:23674]	17091877	4.25206	3.28402	5.28712	4.18504	2.0031	0.00147121	0.143416	0.901019	0.0987601	0.381267	DE only in nodular vs control
17092710	ENSG00000251733	SCARNA8	small Cajal body-specific RNA 8 [Source:HGNC Symbol;Acc:32564]	17092710	5.87112	4.7279	7.50306	5.3824	2.77516	1.17194e-05	0.0251334	0.654495	0.144125	0.4362	DE only in nodular vs control
17092738	NA	NA	NA	NA	4.21177	3.18999	5.82766	3.61766	2.63766	0.00267698	0.169119	0.427663	0.565763	0.774206	DE only in nodular vs control
17092750	NA	NA	NA	NA	3.09754	2.60349	4.07384	2.61528	1.47035	0.00372501	0.183286	0.011795	0.978233	0.989538	DE only in nodular vs control
17092901	ENSG00000147883	CDKN2B	cyclin-dependent kinase inhibitor 2B (p15, inhibits CDK4) [Source:HGNC Symbol;Acc:1788]	17092901	3.69531	3.20741	4.34562	3.5329	1.1382	0.00359937	0.183286	0.325486	0.336453	0.613025	DE only in nodular vs control
17093375	ENSG00000252406	RNU7-36P	RNA, U7 small nuclear 36 pseudogene [Source:HGNC Symbol;Acc:34132]	17093375	4.81657	3.89632	5.49809	5.05531	1.60177	0.00243807	0.163083	1.15899	0.0185155	0.236182	DE only in nodular vs control
17094074	ENSG00000251745	RNU7-124P	RNA, U7 small nuclear 124 pseudogene [Source:HGNC Symbol;Acc:45658]	17094074	4.098	3.02257	5.46508	3.80634	2.44251	0.00152957	0.145034	0.783769	0.230134	0.521337	DE only in nodular vs control
17095332	NA	NA	NA	NA	3.6641	2.19476	4.74886	4.04869	2.5541	0.00239684	0.163083	1.85392	0.017991	0.235077	DE only in nodular vs control
17095345	ENSG00000197506	SLC28A3	solute carrier family 28 (concentrative nucleoside transporter), member 3 [Source:HGNC Symbol;Acc:16484]	17095345	3.65715	3.07986	4.43076	3.46082	1.3509	0.00105398	0.132892	0.380958	0.267173	0.553977	DE only in nodular vs control
17096728	ENSG00000165029	ABCA1	ATP-binding cassette, sub-family A (ABC1), member 1 [Source:HGNC Symbol;Acc:29]	17096728	4.66742	4.19486	5.29625	4.51113	1.10139	0.0038101	0.185708	0.316273	0.338333	0.614489	DE only in nodular vs control
17099678	ENSG00000221676	RNU6ATAC	RNA, U6atac small nuclear (U12-dependent splicing) [Source:HGNC Symbol;Acc:34017]	17099678	7.29913	6.61047	7.92188	7.36504	1.31141	0.00625206	0.219806	0.75457	0.0861955	0.36346	DE only in nodular vs control
17100348	ENSG00000238824	snoU13	Small nucleolar RNA U13 [Source:RFAM;Acc:RF01210]	17100348	4.45283	4.10746	5.85699	3.39405	1.74953	0.00788551	0.237046	-0.713404	0.228279	0.520206	DE only in nodular vs control
17100691	ENSG00000210127	MT-TA	mitochondrially encoded tRNA alanine [Source:HGNC Symbol;Acc:7475]	17100691	12.0907	12.5474	11.5239	12.2009	-1.02349	0.00208649	0.161103	-0.346503	0.224458	0.516494	DE only in nodular vs control
17100837	ENSG00000266396	MIR4273	microRNA 4273 [Source:HGNC Symbol;Acc:38339]	17100837	4.00596	3.14906	4.81439	4.05443	1.66533	0.00740746	0.233275	0.905369	0.111705	0.396956	DE only in nodular vs control
17100860	ENSG00000251784	U4atac	U4atac minor spliceosomal RNA [Source:RFAM;Acc:RF00618]	17100860	6.60453	5.67932	7.17455	6.95972	1.49523	0.00491595	0.203136	1.2804	0.0127695	0.218561	DE only in nodular vs control
17101854	ENSG00000238764	snoU13	Small nucleolar RNA U13 [Source:RFAM;Acc:RF01210]	17101854	3.74615	3.12273	4.37534	3.74039	1.25261	0.00135707	0.141437	0.617668	0.0703188	0.342197	DE only in nodular vs control
17103614	ENSG00000224659	GAGE12J	G antigen 12J [Source:HGNC Symbol;Acc:17778]	17103614	4.13479	4.78331	3.67716	3.94391	-1.10614	0.00482979	0.20154	-0.839394	0.0238454	0.252787	DE only in nodular vs control
17103653	ENSG00000049769	PPP1R3F	protein phosphatase 1, regulatory subunit 3F [Source:HGNC Symbol;Acc:14944]	17103653	5.37848	6.78318	4.08715	5.26513	-2.69603	0.000240693	0.0745957	-1.51805	0.0158953	0.228479	DE only in nodular vs control
17104051	ENSG00000067445	TRO	trophinin [Source:HGNC Symbol;Acc:12326]	17104051	3.34574	3.85481	2.92987	3.25256	-0.924942	0.00699503	0.230089	-0.60225	0.0593045	0.323103	DE only in nodular vs control
17104437	ENSG00000204195	AWAT1	acyl-CoA wax alcohol acyltransferase 1 [Source:HGNC Symbol;Acc:23252]	17104437	4.12964	5.7653	2.85955	3.76406	-2.90575	0.00459365	0.197699	-2.00124	0.0362041	0.285943	DE only in nodular vs control
17104667	NA	NA	NA	NA	3.95615	2.77531	5.89629	3.19686	3.12097	0.000212111	0.0745957	0.421549	0.516583	0.742387	DE only in nodular vs control
17105914	ENSG00000147231	CXorf57	chromosome X open reading frame 57 [Source:HGNC Symbol;Acc:25486]	17105914	3.43647	2.7962	4.35703	3.15618	1.56083	0.00710314	0.230613	0.359974	0.480736	0.718044	DE only in nodular vs control
17106102	ENSG00000188153	COL4A5	collagen, type IV, alpha 5 [Source:HGNC Symbol;Acc:2207]	17106102	3.58858	3.31423	4.37347	3.07804	1.05924	0.00552367	0.211712	-0.236199	0.478366	0.716413	DE only in nodular vs control
17109675	ENSG00000206663	Y_RNA	Y RNA [Source:RFAM;Acc:RF00019]	17109675	3.22343	1.97812	4.40505	3.28712	2.42693	0.00768909	0.236619	1.309	0.116312	0.402332	DE only in nodular vs control
17117420	NA	NA	NA	NA	4.71003	3.62861	6.00876	4.49271	2.38014	0.00116371	0.136377	0.864095	0.163703	0.454495	DE only in nodular vs control
17117533	NA	NA	NA	NA	2.94747	3.43035	1.90665	3.50542	-1.5237	0.00944685	0.250627	0.0750731	0.884679	0.947173	DE only in nodular vs control
17117606	NA	NA	NA	NA	9.10073	9.80681	8.21818	9.27721	-1.58863	0.00821675	0.241324	-0.529593	0.323646	0.600912	DE only in nodular vs control
17118068	ENSG00000250138	RP11-848G14.5		17118068	4.54481	3.24238	5.26493	5.1271	2.02255	0.00657645	0.224942	1.88471	0.0101416	0.207141	DE only in nodular vs control
17118180	NA	NA	NA	NA	7.86363	8.1151	6.02656	9.44923	-2.08854	0.00365478	0.183286	1.33413	0.0433441	0.295485	DE only in nodular vs control
17118222	ENSG00000118496	FBXO30	F-box protein 30 [Source:HGNC Symbol;Acc:15600]	17118222	2.94192	3.56293	2.55508	2.70775	-1.00786	0.00698731	0.230089	-0.855183	0.0180391	0.235077	DE only in nodular vs control
17118358	NA	NA	NA	NA	5.69234	4.83394	6.41398	5.8291	1.58004	0.00237639	0.163083	0.99516	0.0355541	0.285065	DE only in nodular vs control
17118536	NA	NA	NA	NA	3.47114	4.27009	3.00505	3.13828	-1.26505	0.00932233	0.249632	-1.13181	0.0174676	0.234866	DE only in nodular vs control
17118662	ENSG00000206620	SNORD45C	small nucleolar RNA, C/D box 45C [Source:HGNC Symbol;Acc:32720]	17118662	2.60533	1.87181	3.25861	2.68556	1.3868	0.00311775	0.178779	0.813744	0.0556961	0.317817	DE only in nodular vs control
17118664	ENSG00000206620	SNORD45C	small nucleolar RNA, C/D box 45C [Source:HGNC Symbol;Acc:32720]	17118664	3.09634	2.0112	4.51609	2.76174	2.50489	0.000554897	0.0967178	0.750535	0.205992	0.498741	DE only in nodular vs control
17118670	ENSG00000206680	SNORD21	small nucleolar RNA, C/D box 21 [Source:HGNC Symbol;Acc:10144]	17118670	6.02209	5.41622	6.89378	5.75626	1.47756	0.00596556	0.215746	0.340047	0.469798	0.709877	DE only in nodular vs control
17118692	ENSG00000197989	SNHG12	small nucleolar RNA host gene 12 (non-protein coding) [Source:HGNC Symbol;Acc:30062]	17118692	5.50906	4.36603	6.47961	5.68153	2.11358	0.00170125	0.152988	1.31549	0.0306786	0.271201	DE only in nodular vs control
17118720	ENSG00000234741	GAS5	growth arrest-specific 5 (non-protein coding) [Source:HGNC Symbol;Acc:16355]	17118720	6.85823	5.97756	7.86348	6.73367	1.88592	0.00329435	0.183286	0.756113	0.179306	0.472466	DE only in nodular vs control
17118730	ENSG00000234741	GAS5	growth arrest-specific 5 (non-protein coding) [Source:HGNC Symbol;Acc:16355]	17118730	6.81854	6.06903	7.41916	6.96744	1.35013	0.0027465	0.169119	0.898407	0.0303173	0.270747	DE only in nodular vs control
17118756	ENSG00000264574	MIR1254-2	microRNA 1254-2 [Source:HGNC Symbol;Acc:41770]	17118756	4.2131	3.6427	4.91876	4.07784	1.27605	0.0051636	0.208155	0.435132	0.279246	0.564679	DE only in nodular vs control
17118818	ENSG00000238622	SNORD97	small nucleolar RNA, C/D box 97 [Source:HGNC Symbol;Acc:32760]	17118818	6.2687	5.44651	7.75631	5.60328	2.3098	0.00243486	0.163083	0.156767	0.806661	0.910652	DE only in nodular vs control
17118860	ENSG00000202252	SNORD14C	small nucleolar RNA, C/D box 14C [Source:HGNC Symbol;Acc:30352]	17118860	4.63191	3.66967	5.87025	4.35579	2.20058	0.000403971	0.08394	0.686121	0.174258	0.46711	DE only in nodular vs control
17118876	ENSG00000212443	SNORA53	small nucleolar RNA, H/ACA box 53 [Source:HGNC Symbol;Acc:32646]	17118876	4.40398	3.75369	5.0143	4.44393	1.26061	0.00671341	0.227096	0.690239	0.104389	0.388263	DE only in nodular vs control
17118930	ENSG00000258399	MEG8	maternally expressed 8 (non-protein coding) [Source:HGNC Symbol;Acc:14574]	17118930	2.52356	3.74445	1.64076	2.18548	-2.10369	0.00932364	0.249632	-1.55897	0.0426393	0.293829	DE only in nodular vs control
17119106	ENSG00000221692	AC011841.7		17119106	2.79623	2.25448	3.86505	2.26917	1.61057	0.00573862	0.212925	0.0146973	0.97678	0.988954	DE only in nodular vs control
17119128	ENSG00000221803	SNORD23	small nucleolar RNA, C/D box 23 [Source:HGNC Symbol;Acc:32718]	17119128	4.13878	4.81377	3.67282	3.92973	-1.14096	0.00860563	0.241566	-0.884042	0.0331316	0.278315	DE only in nodular vs control
17119144	ENSG00000201675	SNORD32A	small nucleolar RNA, C/D box 32A [Source:HGNC Symbol;Acc:10159]	17119144	7.79451	6.5186	8.93475	7.93017	2.41615	0.00367016	0.183286	1.41157	0.0618337	0.326944	DE only in nodular vs control
17119146	ENSG00000201675	SNORD32A	small nucleolar RNA, C/D box 32A [Source:HGNC Symbol;Acc:10159]	17119146	8.43824	7.79829	9.43854	8.07788	1.64025	0.00372276	0.183286	0.279587	0.564389	0.773461	DE only in nodular vs control
17119148	ENSG00000201675	SNORD32A	small nucleolar RNA, C/D box 32A [Source:HGNC Symbol;Acc:10159]	17119148	5.18784	3.72203	6.28586	5.55563	2.56384	0.00204192	0.161103	1.8336	0.0173626	0.234516	DE only in nodular vs control
17119152	ENSG00000207073	Y_RNA	Y RNA [Source:RFAM;Acc:RF00019]	17119152	2.87946	2.05681	3.70169	2.87989	1.64488	0.0021093	0.161103	0.823078	0.0815367	0.358906	DE only in nodular vs control
17119224	ENSG00000207047	SNORD51	small nucleolar RNA, C/D box 51 [Source:HGNC Symbol;Acc:10201]	17119224	4.53463	3.26111	6.41151	3.93126	3.1504	1.97661e-06	0.0141301	0.670151	0.124578	0.411727	DE only in nodular vs control
17119258	ENSG00000221116	SNORD110	small nucleolar RNA, C/D box 110 [Source:HGNC Symbol;Acc:32775]	17119258	8.19069	7.74723	8.92967	7.89516	1.18244	0.00413441	0.192006	0.147933	0.676083	0.841252	DE only in nodular vs control
17119260	ENSG00000201516	SNORA51	Small nucleolar RNA SNORA51 [Source:RFAM;Acc:RF00432]	17119260	3.3595	2.97956	4.02803	3.07091	1.04847	0.00686823	0.229188	0.0913515	0.787258	0.900433	DE only in nodular vs control
17119476	ENSG00000265236	SNORD84	small nucleolar RNA, C/D box 84 [Source:HGNC Symbol;Acc:32743]	17119476	5.6641	5.122	6.41802	5.45229	1.29601	0.00776062	0.236619	0.330293	0.44312	0.692095	DE only in nodular vs control
17119610	NA	NA	NA	NA	4.00895	3.32554	4.47259	4.22872	1.14705	0.00483975	0.20154	0.903182	0.0198302	0.240522	DE only in nodular vs control
17119630	ENSG00000265236	SNORD84	small nucleolar RNA, C/D box 84 [Source:HGNC Symbol;Acc:32743]	17119630	5.6641	5.122	6.41802	5.45229	1.29601	0.00776062	0.236619	0.330293	0.44312	0.692095	DE only in nodular vs control
17119742	ENSG00000239028	AL359955.1		17119742	5.82283	6.74143	4.82177	5.90528	-1.91967	0.00135858	0.141437	-0.836148	0.105624	0.389456	DE only in nodular vs control
17119778	ENSG00000238764	snoU13	Small nucleolar RNA U13 [Source:RFAM;Acc:RF01210]	17119778	2.86818	2.04981	3.77447	2.78026	1.72467	0.000313221	0.0772292	0.730449	0.065077	0.332269	DE only in nodular vs control
17120238	ENSG00000237491	RP11-206L10.9		17120238	4.61465	3.84741	5.89184	4.10471	2.04443	0.00150984	0.144554	0.257305	0.62985	0.814964	DE only in nodular vs control
17120240	ENSG00000237491	RP11-206L10.9		17120240	4.54828	3.98326	5.08565	4.57592	1.10239	0.00243949	0.163083	0.592663	0.0680135	0.338034	DE only in nodular vs control
17120594	NA	NA	NA	NA	3.88816	3.16469	4.8522	3.64758	1.68751	0.000909036	0.125896	0.482888	0.252248	0.540485	DE only in nodular vs control
17121828	ENSG00000196704	AMZ2	archaelysin family metallopeptidase 2 [Source:HGNC Symbol;Acc:28041]	17121828	4.37703	3.74392	5.03108	4.35608	1.28716	0.00577931	0.213534	0.612159	0.144953	0.437223	DE only in nodular vs control
17122378	ENSG00000233806	AC131097.3		17122378	5.78894	4.90482	6.88281	5.5792	1.97799	0.00223753	0.163083	0.674379	0.225486	0.517336	DE only in nodular vs control
17122380	ENSG00000233806	AC131097.3		17122380	5.47163	4.98993	6.61353	4.81143	1.6236	0.00476035	0.200177	-0.1785	0.718933	0.865503	DE only in nodular vs control
17123208	ENSG00000240207	RP11-379F4.4		17123208	3.40394	2.84329	4.8422	2.52633	1.99891	0.000972609	0.127967	-0.316955	0.522423	0.746059	DE only in nodular vs control
17123642	ENSG00000112031	MTRF1L	mitochondrial translational release factor 1-like [Source:HGNC Symbol;Acc:21051]	17123642	5.11117	4.50685	5.47184	5.35483	0.964991	0.00659218	0.225121	0.847985	0.0142141	0.223416	DE only in nodular vs control
17123694	NA	NA	NA	NA	3.05093	2.43523	4.4772	2.24035	2.04197	0.00133535	0.141437	-0.194889	0.709981	0.860288	DE only in nodular vs control
17124068	ENSG00000248477	RP11-848G14.2		17124068	4.52765	3.44225	5.41461	4.72609	1.97237	0.00733368	0.23305	1.28384	0.0610818	0.326168	DE only in nodular vs control
17124126	NA	NA	NA	NA	7.6531	8.43539	6.97488	7.54904	-1.46051	0.00126387	0.141437	-0.886345	0.0288983	0.265647	DE only in nodular vs control
17124366	NA	NA	NA	NA	3.64826	3.07334	4.79993	3.07151	1.72659	0.0026152	0.166922	-0.00183356	0.996971	0.998508	DE only in nodular vs control
17124780	NA	NA	NA	NA	3.5564	2.46194	5.00901	3.19825	2.54707	0.000738453	0.11476	0.736315	0.236405	0.527294	DE only in nodular vs control
17125082	NA	NA	NA	NA	2.53515	1.97104	3.27808	2.35634	1.30704	0.00993071	0.257045	0.385305	0.395494	0.655365	DE only in nodular vs control
17125106	ENSG00000185020	RP11-111G23.1		17125106	5.56888	5.06793	6.17947	5.45924	1.11154	0.00537774	0.210458	0.391315	0.267425	0.554205	DE only in nodular vs control
17125246	NA	NA	NA	NA	4.64108	5.42942	3.8905	4.60331	-1.53892	0.00143762	0.142737	-0.826108	0.052595	0.31413	DE only in nodular vs control
17125288	NA	NA	NA	NA	5.43606	6.56694	4.26091	5.48033	-2.30603	0.000229068	0.0745957	-1.08662	0.0369545	0.285988	DE only in nodular vs control
17125726	ENSG00000229238	PPP1R12BP1	protein phosphatase 1, regulatory subunit 12B pseudogene, Y-linked 1 [Source:HGNC Symbol;Acc:18498]	17125726	4.06426	3.56206	4.66211	3.96861	1.10005	0.00793437	0.237323	0.406546	0.273136	0.559126	DE only in nodular vs control
17125756	ENSG00000229238	PPP1R12BP1	protein phosphatase 1, regulatory subunit 12B pseudogene, Y-linked 1 [Source:HGNC Symbol;Acc:18498]	17125756	4.44554	3.79239	4.93036	4.61387	1.13797	0.00467462	0.198913	0.821481	0.0295948	0.267582	DE only in nodular vs control
17125978	ENSG00000266154	MIR4658	microRNA 4658 [Source:HGNC Symbol;Acc:41673]	17125978	3.21708	3.8112	2.74887	3.09117	-1.06233	0.00938865	0.249813	-0.720031	0.0610569	0.326168	DE only in nodular vs control

## Sheet: Pagetoid specific mRNA
Differential analysis of nodular vs control and pagetoid vs control, DE threshold using raw p < 0.01
									nodular vs control comparison			pagetoid vs control comparison
probeset_id	Ensembl.Gene.ID	Associated.Gene.Name	Description	Affy.HuGene.2_0.st.v1.probeset	AveExpr	average_control	average_nodular	average_pagetoid	logFC_nodular_vs_control	P.Value	adj.P.Val	logFC_pagetoid_vs_control	P.Value	adj.P.Val	comments
16650127	NA	NA	NA	NA	3.62916	2.73338	3.72882	4.42529	0.995434	0.0704537	0.43232	1.69191	0.00491596	0.177927	DE only in pagetoid vs control
16650255	NA	NA	NA	NA	3.67339	2.60851	3.92204	4.48961	1.31354	0.0365154	0.370594	1.8811	0.00510276	0.179694	DE only in pagetoid vs control
16650281	NA	NA	NA	NA	4.95783	6.19311	4.78563	3.89476	-1.40748	0.0334096	0.366374	-2.29835	0.0017336	0.154911	DE only in pagetoid vs control
16650295	NA	NA	NA	NA	3.86212	3.03904	3.83539	4.71192	0.796356	0.169816	0.547158	1.67288	0.00871367	0.204233	DE only in pagetoid vs control
16650881	NA	NA	NA	NA	4.13363	4.98279	4.69835	2.71976	-0.284439	0.615044	0.840219	-2.26302	0.00106329	0.134635	DE only in pagetoid vs control
16651013	NA	NA	NA	NA	4.40529	3.43899	4.37105	5.40583	0.932057	0.0837917	0.450607	1.96684	0.00148188	0.149533	DE only in pagetoid vs control
16651211	NA	NA	NA	NA	3.24671	2.59696	2.73375	4.40942	0.136788	0.816309	0.933783	1.81246	0.00716196	0.191515	DE only in pagetoid vs control
16651259	NA	NA	NA	NA	4.62516	5.28291	4.54636	4.04621	-0.736553	0.0660343	0.425828	-1.2367	0.00472888	0.177524	DE only in pagetoid vs control
16651271	NA	NA	NA	NA	4.46873	3.32858	4.9645	5.1131	1.63592	0.0161836	0.301819	1.78452	0.00989779	0.206286	DE only in pagetoid vs control
16651279	NA	NA	NA	NA	5.44649	4.21331	5.84346	6.2827	1.63015	0.0153301	0.297254	2.06939	0.00348	0.169162	DE only in pagetoid vs control
16651505	NA	NA	NA	NA	3.2235	4.08578	3.14854	2.43617	-0.937237	0.110589	0.485504	-1.64961	0.00949676	0.205238	DE only in pagetoid vs control
16651517	NA	NA	NA	NA	2.55089	3.26225	2.32308	2.06734	-0.939175	0.0279876	0.347625	-1.19491	0.00750717	0.195933	DE only in pagetoid vs control
16651701	NA	NA	NA	NA	3.08753	3.73257	3.26849	2.26153	-0.464079	0.219324	0.589329	-1.47104	0.00110106	0.134635	DE only in pagetoid vs control
16651877	NA	NA	NA	NA	4.53884	5.61128	4.50879	3.49645	-1.10249	0.0355696	0.36885	-2.11483	0.000523226	0.120498	DE only in pagetoid vs control
16651925	NA	NA	NA	NA	5.25019	4.01618	5.54205	6.19235	1.52587	0.0332536	0.366016	2.17618	0.00455911	0.177524	DE only in pagetoid vs control
16651977	NA	NA	NA	NA	3.99306	2.80736	4.32362	4.84821	1.51627	0.0348468	0.368678	2.04086	0.00711439	0.191515	DE only in pagetoid vs control
16652197	NA	NA	NA	NA	3.08715	3.73099	3.15168	2.37879	-0.579318	0.0887611	0.4592	-1.3522	0.000756478	0.12678	DE only in pagetoid vs control
16652257	NA	NA	NA	NA	2.55135	1.87262	2.60667	3.17474	0.734046	0.0895062	0.460051	1.30212	0.00590324	0.182933	DE only in pagetoid vs control
16652351	NA	NA	NA	NA	5.22038	5.87764	5.19212	4.59136	-0.685522	0.114703	0.490831	-1.28628	0.00692173	0.190085	DE only in pagetoid vs control
16652527	NA	NA	NA	NA	7.22361	7.9454	7.08924	6.63618	-0.856163	0.0344762	0.367521	-1.30922	0.00296929	0.165401	DE only in pagetoid vs control
16652589	NA	NA	NA	NA	5.25019	4.01618	5.54205	6.19235	1.52587	0.0332536	0.366016	2.17618	0.00455911	0.177524	DE only in pagetoid vs control
16652641	NA	NA	NA	NA	3.99306	2.80736	4.32362	4.84821	1.51627	0.0348468	0.368678	2.04086	0.00711439	0.191515	DE only in pagetoid vs control
16653003	NA	NA	NA	NA	5.83972	4.97648	5.71865	6.82403	0.742171	0.109018	0.482574	1.84755	0.000768297	0.12678	DE only in pagetoid vs control
16653231	NA	NA	NA	NA	2.47525	1.90888	2.27334	3.24352	0.36445	0.413387	0.726741	1.33464	0.0079148	0.199695	DE only in pagetoid vs control
16653337	NA	NA	NA	NA	2.76247	3.5907	2.66069	2.03603	-0.930009	0.0554494	0.408995	-1.55467	0.00354313	0.169246	DE only in pagetoid vs control
16653341	NA	NA	NA	NA	5.12092	3.73975	5.14268	6.48033	1.40293	0.019615	0.31802	2.74057	0.000143153	0.0767073	DE only in pagetoid vs control
16653439	NA	NA	NA	NA	2.76247	3.5907	2.66069	2.03603	-0.930009	0.0554494	0.408995	-1.55467	0.00354313	0.169246	DE only in pagetoid vs control
16653443	NA	NA	NA	NA	5.12092	3.73975	5.14268	6.48033	1.40293	0.019615	0.31802	2.74057	0.000143153	0.0767073	DE only in pagetoid vs control
16653511	NA	NA	NA	NA	3.15428	2.71206	2.90548	3.84529	0.193414	0.577348	0.822547	1.13323	0.00473794	0.177524	DE only in pagetoid vs control
16653513	NA	NA	NA	NA	4.66617	3.5636	4.32659	6.10831	0.762989	0.16569	0.542999	2.54471	0.000233808	0.093227	DE only in pagetoid vs control
16653601	NA	NA	NA	NA	2.45436	2.97303	2.455	1.93506	-0.518026	0.111036	0.486338	-1.03796	0.00417843	0.175994	DE only in pagetoid vs control
16653653	NA	NA	NA	NA	3.51177	2.80344	3.70462	4.02723	0.901179	0.0344074	0.367521	1.22378	0.00660597	0.185677	DE only in pagetoid vs control
16653673	NA	NA	NA	NA	3.49903	2.74996	3.39059	4.35655	0.640629	0.218919	0.589224	1.60659	0.00598276	0.182933	DE only in pagetoid vs control
16653825	NA	NA	NA	NA	4.24839	3.36188	3.9364	5.44688	0.574521	0.419344	0.731932	2.085	0.00905876	0.204317	DE only in pagetoid vs control
16653859	NA	NA	NA	NA	3.78808	2.76424	3.65009	4.94992	0.885846	0.085776	0.453386	2.18568	0.000429783	0.109144	DE only in pagetoid vs control
16653955	NA	NA	NA	NA	5.7327	6.52441	6.09166	4.58202	-0.432752	0.446074	0.748377	-1.94239	0.00332957	0.167938	DE only in pagetoid vs control
16654171	NA	NA	NA	NA	5.44366	6.30848	5.56906	4.45342	-0.739415	0.045896	0.390971	-1.85506	7.5002e-05	0.0681102	DE only in pagetoid vs control
16654275	NA	NA	NA	NA	2.78133	1.98023	2.57445	3.7893	0.59422	0.162595	0.540143	1.80907	0.000493179	0.117519	DE only in pagetoid vs control
16654393	NA	NA	NA	NA	2.82424	2.03101	2.96906	3.47264	0.938046	0.0620434	0.419875	1.44163	0.00751124	0.195933	DE only in pagetoid vs control
16654485	NA	NA	NA	NA	2.92516	2.21722	3.01645	3.54181	0.799224	0.079866	0.445249	1.32459	0.0073084	0.192853	DE only in pagetoid vs control
16654541	NA	NA	NA	NA	2.41496	1.73929	2.26625	3.23933	0.526964	0.261634	0.620365	1.50005	0.00487535	0.177927	DE only in pagetoid vs control
16654559	NA	NA	NA	NA	5.50287	4.84889	5.1844	6.47533	0.335509	0.514854	0.786942	1.62644	0.00583277	0.182915	DE only in pagetoid vs control
16654585	NA	NA	NA	NA	2.56285	1.84472	2.61971	3.22411	0.774987	0.114289	0.490569	1.37939	0.00950073	0.205238	DE only in pagetoid vs control
16654727	NA	NA	NA	NA	3.56705	4.19968	3.34164	3.15984	-0.858041	0.0150056	0.293981	-1.03983	0.00465861	0.177524	DE only in pagetoid vs control
16654893	NA	NA	NA	NA	5.64755	6.63023	5.88227	4.43014	-0.747955	0.241381	0.606178	-2.20009	0.00284621	0.163208	DE only in pagetoid vs control
16654899	NA	NA	NA	NA	4.81218	3.84704	4.29418	6.29533	0.447134	0.509796	0.784714	2.44828	0.00230071	0.160287	DE only in pagetoid vs control
16654911	NA	NA	NA	NA	4.70965	4.01726	4.56118	5.55052	0.54392	0.138344	0.516076	1.53326	0.000551454	0.120898	DE only in pagetoid vs control
16655257	NA	NA	NA	NA	7.15232	5.68988	7.61857	8.14852	1.92869	0.0118977	0.272642	2.45864	0.00243845	0.160537	DE only in pagetoid vs control
16655337	NA	NA	NA	NA	6.94664	7.77418	7.108	5.95775	-0.666182	0.232276	0.599877	-1.81643	0.00419821	0.175994	DE only in pagetoid vs control
16655459	NA	NA	NA	NA	5.14876	6.51634	5.45332	3.47661	-1.06302	0.254516	0.615642	-3.03974	0.00425476	0.175994	DE only in pagetoid vs control
16655719	NA	NA	NA	NA	5.58629	6.04662	6.06418	4.64808	0.0175552	0.966154	0.989547	-1.39854	0.00388592	0.171852	DE only in pagetoid vs control
16655761	NA	NA	NA	NA	5.31775	5.96833	6.05711	3.92782	0.0887778	0.85934	0.949617	-2.0405	0.000950068	0.129472	DE only in pagetoid vs control
16655891	NA	NA	NA	NA	2.47856	3.27136	2.12318	2.04114	-1.14819	0.0110833	0.271029	-1.23022	0.00730917	0.192853	DE only in pagetoid vs control
16655995	NA	NA	NA	NA	3.45559	2.58026	2.99008	4.79644	0.409821	0.521536	0.791257	2.21619	0.00309488	0.167655	DE only in pagetoid vs control
16656009	NA	NA	NA	NA	4.2621	3.17094	4.31074	5.30463	1.1398	0.0869219	0.455813	2.13369	0.00387704	0.171852	DE only in pagetoid vs control
16656023	NA	NA	NA	NA	3.90816	3.17847	3.35393	5.19208	0.175452	0.783148	0.919036	2.01361	0.00605903	0.183275	DE only in pagetoid vs control
16656181	NA	NA	NA	NA	4.2839	3.1588	4.59669	5.09622	1.4379	0.0272748	0.347074	1.93742	0.00501097	0.178514	DE only in pagetoid vs control
16656413	NA	NA	NA	NA	5.37416	4.17242	5.43156	6.51851	1.25913	0.113984	0.49008	2.34609	0.0071357	0.191515	DE only in pagetoid vs control
16656501	NA	NA	NA	NA	2.49573	3.51294	2.38219	1.59207	-1.13074	0.0999521	0.471812	-1.92087	0.00960506	0.205537	DE only in pagetoid vs control
16656541	NA	NA	NA	NA	2.67088	2.09215	2.10188	3.8186	0.00972574	0.979929	0.993925	1.72645	0.000437677	0.109144	DE only in pagetoid vs control
16656561	NA	NA	NA	NA	4.37411	2.95034	3.90684	6.26516	0.956507	0.354577	0.685869	3.31483	0.00498555	0.178336	DE only in pagetoid vs control
16656583	NA	NA	NA	NA	3.64948	2.74334	3.48592	4.71917	0.742579	0.195744	0.571924	1.97583	0.00275575	0.161475	DE only in pagetoid vs control
16656687	NA	NA	NA	NA	4.26429	4.93001	4.99261	2.87026	0.0625989	0.928972	0.975317	-2.05976	0.00966944	0.205605	DE only in pagetoid vs control
16656761	NA	NA	NA	NA	3.87065	4.54667	4.63945	2.42583	0.0927809	0.896392	0.9639	-2.12084	0.00883996	0.204317	DE only in pagetoid vs control
16656793	NA	NA	NA	NA	2.19829	2.68616	2.13404	1.77466	-0.552125	0.0907639	0.460545	-0.911499	0.00948852	0.205238	DE only in pagetoid vs control
16656913	NA	NA	NA	NA	3.01853	2.20195	1.93085	4.92279	-0.271103	0.642798	0.85316	2.72084	0.000292211	0.100351	DE only in pagetoid vs control
16656969	NA	NA	NA	NA	4.22036	4.73987	4.21655	3.70465	-0.523318	0.151005	0.528383	-1.03522	0.00935615	0.205238	DE only in pagetoid vs control
16657039	NA	NA	NA	NA	4.86304	3.81796	4.93635	5.83481	1.11839	0.0631867	0.422273	2.01684	0.00263956	0.160818	DE only in pagetoid vs control
16657047	NA	NA	NA	NA	4.95966	3.80316	4.6919	6.38392	0.888741	0.222749	0.591785	2.58076	0.00230113	0.160287	DE only in pagetoid vs control
16657053	NA	NA	NA	NA	3.62895	2.88491	3.15633	4.84561	0.271426	0.574254	0.820429	1.9607	0.000938689	0.129472	DE only in pagetoid vs control
16657109	NA	NA	NA	NA	5.94036	5.34301	5.84097	6.6371	0.497951	0.265535	0.623546	1.29409	0.00917147	0.204317	DE only in pagetoid vs control
16657141	NA	NA	NA	NA	4.79984	6.25274	4.36287	3.78391	-1.88987	0.0115175	0.272571	-2.46883	0.00194856	0.157694	DE only in pagetoid vs control
16657193	NA	NA	NA	NA	8.027	6.71147	8.11639	9.25315	1.40492	0.0848822	0.45232	2.54168	0.00465784	0.177524	DE only in pagetoid vs control
16657209	NA	NA	NA	NA	4.3814	3.13312	4.65155	5.35953	1.51843	0.0140009	0.286684	2.22641	0.0010343	0.134434	DE only in pagetoid vs control
16657335	NA	NA	NA	NA	6.3524	7.24733	6.89241	4.91747	-0.354915	0.582768	0.824572	-2.32986	0.00235634	0.160287	DE only in pagetoid vs control
16658005	ENSG00000157916	RER1	retention in endoplasmic reticulum sorting receptor 1 [Source:HGNC Symbol;Acc:30309]	16658005	4.46721	3.85938	4.64707	4.89518	0.787694	0.0272794	0.347074	1.0358	0.00588123	0.182915	DE only in pagetoid vs control
16658578	NA	NA	NA	NA	4.78423	5.41464	5.3499	3.58816	-0.0647378	0.91004	0.969486	-1.82647	0.00575089	0.182915	DE only in pagetoid vs control
16658664	ENSG00000171612	SLC25A33	solute carrier family 25 (pyrimidine nucleotide carrier), member 33 [Source:HGNC Symbol;Acc:29681]	16658664	4.0383	3.63877	3.45803	5.01809	-0.180737	0.638226	0.850942	1.37932	0.0024709	0.160639	DE only in pagetoid vs control
16658758	ENSG00000130939	UBE4B	ubiquitination factor E4B [Source:HGNC Symbol;Acc:12500]	16658758	5.05229	4.58446	5.10308	5.46931	0.518621	0.0984919	0.469267	0.884849	0.00909519	0.204317	DE only in pagetoid vs control
16658943	NA	NA	NA	NA	5.08049	3.17522	5.44945	6.61681	2.27423	0.0217343	0.330109	3.44158	0.00155631	0.152405	DE only in pagetoid vs control
16660552	ENSG00000237200	ZBTB40-IT1	ZBTB40 intronic transcript 1 (non-protein coding) [Source:HGNC Symbol;Acc:41493]	16660552	4.20107	3.68968	4.04303	4.87051	0.353344	0.257497	0.617844	1.18082	0.00142703	0.149341	DE only in pagetoid vs control
16660624	ENSG00000004487	KDM1A	lysine (K)-specific demethylase 1A [Source:HGNC Symbol;Acc:29079]	16660624	5.9101	5.17515	5.84405	6.71108	0.668901	0.103827	0.476254	1.53593	0.00129745	0.144133	DE only in pagetoid vs control
16661648	ENSG00000162419	GMEB1	glucocorticoid modulatory element binding protein 1 [Source:HGNC Symbol;Acc:4370]	16661648	4.60054	4.0556	4.63937	5.10665	0.583763	0.0633023	0.422273	1.05105	0.00267999	0.16132	DE only in pagetoid vs control
16661922	NA	NA	NA	NA	4.22995	2.81369	4.4392	5.43697	1.62551	0.0380628	0.372399	2.62328	0.00236279	0.160287	DE only in pagetoid vs control
16661956	ENSG00000025800	KPNA6	karyopherin alpha 6 (importin alpha 7) [Source:HGNC Symbol;Acc:6399]	16661956	4.87274	4.44414	4.80782	5.36626	0.36368	0.251695	0.614159	0.922117	0.00885768	0.204317	DE only in pagetoid vs control
16662566	ENSG00000054118	THRAP3	thyroid hormone receptor associated protein 3 [Source:HGNC Symbol;Acc:22964]	16662566	6.22908	5.37767	6.43039	6.87919	1.05272	0.0496453	0.399437	1.50152	0.00834018	0.20093	DE only in pagetoid vs control
16663033	ENSG00000084070	SMAP2	small ArfGAP2 [Source:HGNC Symbol;Acc:25082]	16663033	4.57407	4.29851	3.8975	5.52619	-0.40101	0.342622	0.678286	1.22767	0.0092897	0.205238	DE only in pagetoid vs control
16663317	ENSG00000065978	YBX1	Y box binding protein 1 [Source:HGNC Symbol;Acc:8014]	16663317	8.42108	7.83714	8.32127	9.10482	0.484127	0.266213	0.623546	1.26768	0.00884209	0.204317	DE only in pagetoid vs control
16664118	ENSG00000132780	NASP	nuclear autoantigenic sperm protein (histone-binding) [Source:HGNC Symbol;Acc:7644]	16664118	4.37174	3.80437	4.42773	4.88313	0.623362	0.0788697	0.443715	1.07877	0.00540871	0.180886	DE only in pagetoid vs control
16664599	ENSG00000123091	RNF11	ring finger protein 11 [Source:HGNC Symbol;Acc:10056]	16664599	5.88936	5.27531	5.77698	6.6158	0.501676	0.219163	0.589329	1.34049	0.00393201	0.172445	DE only in pagetoid vs control
16664731	ENSG00000134748	PRPF38A	pre-mRNA processing factor 38A [Source:HGNC Symbol;Acc:25930]	16664731	4.55249	4.02552	4.62329	5.00866	0.597767	0.091134	0.460545	0.983141	0.0097775	0.205605	DE only in pagetoid vs control
16665302	ENSG00000134709	HOOK1	hook microtubule-tethering protein 1 [Source:HGNC Symbol;Acc:19884]	16665302	3.8422	3.0718	3.93793	4.51686	0.866133	0.0218432	0.330404	1.44506	0.000713523	0.12678	DE only in pagetoid vs control
16665447	ENSG00000162607	USP1	ubiquitin specific peptidase 1 [Source:HGNC Symbol;Acc:12607]	16665447	4.52864	3.83167	4.7362	5.01806	0.904533	0.012253	0.2769	1.1864	0.00205053	0.160008	DE only in pagetoid vs control
16665656	ENSG00000162437	RAVER2	ribonucleoprotein, PTB-binding 2 [Source:HGNC Symbol;Acc:25577]	16665656	4.9101	4.3217	4.96332	5.44527	0.641612	0.0825017	0.448045	1.12357	0.00546269	0.18155	DE only in pagetoid vs control
16665960	ENSG00000233589	RP4-694A7.2		16665960	3.39231	2.94234	3.21228	4.02229	0.269936	0.382434	0.706067	1.07995	0.00278976	0.162428	DE only in pagetoid vs control
16666392	ENSG00000180488	FAM73A	family with sequence similarity 73, member A [Source:HGNC Symbol;Acc:24741]	16666392	3.61351	3.15356	3.64601	4.04096	0.492443	0.120121	0.494364	0.887399	0.00978843	0.205605	DE only in pagetoid vs control
16666668	ENSG00000117133	RPF1	ribosome production factor 1 homolog (S. cerevisiae) [Source:HGNC Symbol;Acc:30350]	16666668	4.69105	4.36479	4.30508	5.40327	-0.0597152	0.866163	0.952406	1.03848	0.00968978	0.205605	DE only in pagetoid vs control
16666965	ENSG00000197147	LRRC8B	leucine rich repeat containing 8 family, member B [Source:HGNC Symbol;Acc:30692]	16666965	3.535	2.99627	3.47925	4.12948	0.482981	0.129682	0.505869	1.13321	0.00199476	0.159626	DE only in pagetoid vs control
16667037	ENSG00000097046	CDC7	cell division cycle 7 [Source:HGNC Symbol;Acc:1745]	16667037	4.04325	3.43778	4.00881	4.68316	0.571028	0.0866532	0.455481	1.24538	0.00123861	0.141601	DE only in pagetoid vs control
16667140	ENSG00000122484	RPAP2	RNA polymerase II associated protein 2 [Source:HGNC Symbol;Acc:25791]	16667140	4.10852	3.51871	4.10579	4.70106	0.587075	0.135945	0.512295	1.18235	0.00651358	0.185456	DE only in pagetoid vs control
16668047	ENSG00000116266	STXBP3	syntaxin binding protein 3 [Source:HGNC Symbol;Acc:11446]	16668047	4.4428	4.06478	4.17927	5.08435	0.114494	0.71436	0.886378	1.01957	0.00489756	0.177927	DE only in pagetoid vs control
16668079	ENSG00000121957	GPSM2	G-protein signaling modulator 2 [Source:HGNC Symbol;Acc:29501]	16668079	3.81952	2.98783	3.86391	4.6068	0.87608	0.017331	0.310347	1.61896	0.000193418	0.0921786	DE only in pagetoid vs control
16668702	ENSG00000143110	C1orf162	chromosome 1 open reading frame 162 [Source:HGNC Symbol;Acc:28344]	16668702	3.76233	3.42968	3.42343	4.43388	-0.00625035	0.985233	0.996001	1.0042	0.00891095	0.204317	DE only in pagetoid vs control
16668798	ENSG00000116489	CAPZA1	capping protein (actin filament) muscle Z-line, alpha 1 [Source:HGNC Symbol;Acc:1488]	16668798	5.7602	5.23773	5.87647	6.16639	0.63874	0.0575938	0.411959	0.928665	0.00934526	0.205238	DE only in pagetoid vs control
16669255	ENSG00000198162	MAN1A2	mannosidase, alpha, class 1A, member 2 [Source:HGNC Symbol;Acc:6822]	16669255	5.40376	4.58255	5.58986	6.03885	1.00732	0.0281777	0.347698	1.4563	0.00323948	0.167938	DE only in pagetoid vs control
16669485	NA	NA	NA	NA	4.10609	4.5135	4.30911	3.49566	-0.204385	0.532386	0.797075	-1.01784	0.00646242	0.185456	DE only in pagetoid vs control
16669783	ENSG00000213240	NOTCH2NL	notch 2 N-terminal like [Source:HGNC Symbol;Acc:31862]	16669783	7.33837	5.86018	7.93565	8.21927	2.07547	0.0117901	0.272571	2.3591	0.00535808	0.180886	DE only in pagetoid vs control
16671692	ENSG00000271748	MIR92B	microRNA 92b [Source:HGNC Symbol;Acc:32920]	16671692	6.16135	6.70093	6.04525	5.73786	-0.655686	0.048392	0.396568	-0.96307	0.00667598	0.186181	DE only in pagetoid vs control
16671823	ENSG00000132676	DAP3	death associated protein 3 [Source:HGNC Symbol;Acc:2673]	16671823	4.95661	4.41617	5.02845	5.42522	0.612277	0.0629749	0.421935	1.00905	0.00491304	0.177927	DE only in pagetoid vs control
16672170	ENSG00000143294	PRCC	papillary renal cell carcinoma (translocation-associated) [Source:HGNC Symbol;Acc:9343]	16672170	3.69234	3.20245	3.68808	4.1865	0.485635	0.133812	0.509995	0.984048	0.00602945	0.182933	DE only in pagetoid vs control
16673767	ENSG00000117523	PRRC2C	proline-rich coiled-coil 2C [Source:HGNC Symbol;Acc:24903]	16673767	7.33446	6.62077	7.54467	7.83794	0.923898	0.0165224	0.304254	1.21717	0.00295171	0.16528	DE only in pagetoid vs control
16674767	ENSG00000135829	DHX9	DEAH (Asp-Glu-Ala-His) box helicase 9 [Source:HGNC Symbol;Acc:2750]	16674767	5.39173	4.45616	5.72624	5.99279	1.27008	0.0126454	0.27839	1.53663	0.00382002	0.171852	DE only in pagetoid vs control
16675301	ENSG00000090104	RGS1	regulator of G-protein signaling 1 [Source:HGNC Symbol;Acc:9991]	16675301	3.77592	2.83251	2.80288	5.69236	-0.0296364	0.959254	0.986769	2.85985	0.000178037	0.0887947	DE only in pagetoid vs control
16675578	ENSG00000081237	PTPRC	protein tyrosine phosphatase, receptor type, C [Source:HGNC Symbol;Acc:9666]	16675578	4.13021	3.37893	3.47105	5.54066	0.0921219	0.873354	0.95522	2.16173	0.0018607	0.157522	DE only in pagetoid vs control
16677425	ENSG00000117724	CENPF	centromere protein F, 350/400kDa [Source:HGNC Symbol;Acc:1857]	16677425	4.46529	3.4921	4.62939	5.27439	1.13729	0.0216314	0.329714	1.78229	0.00117322	0.139856	DE only in pagetoid vs control
16677542	ENSG00000201493	RNU1-141P	RNA, U1 small nuclear 141, pseudogene [Source:HGNC Symbol;Acc:48483]	16677542	4.00179	4.61246	3.89972	3.4932	-0.712742	0.0492407	0.398315	-1.11926	0.00442841	0.176096	DE only in pagetoid vs control
16677923	ENSG00000201898	SNORA72	Small nucleolar RNA SNORA72 [Source:RFAM;Acc:RF00139]	16677923	2.46102	2.9522	2.70509	1.72577	-0.247107	0.470498	0.762013	-1.22643	0.00240612	0.160287	DE only in pagetoid vs control
16678710	ENSG00000116906	GNPAT	glyceronephosphate O-acyltransferase [Source:HGNC Symbol;Acc:4416]	16678710	4.23378	3.62877	4.3679	4.70466	0.739127	0.0427076	0.384001	1.07589	0.00582263	0.182915	DE only in pagetoid vs control
16679781	ENSG00000200982	Y_RNA	Y RNA [Source:RFAM;Acc:RF00019]	16679781	6.42574	7.0005	6.28244	5.99428	-0.718058	0.0483809	0.396568	-1.00621	0.00893319	0.204317	DE only in pagetoid vs control
16680790	ENSG00000162591	MEGF6	multiple EGF-like-domains 6 [Source:HGNC Symbol;Acc:3232]	16680790	3.74371	4.25757	3.69819	3.27536	-0.559382	0.0804235	0.445389	-0.982211	0.00510445	0.179694	DE only in pagetoid vs control
16681304	ENSG00000116285	ERRFI1	ERBB receptor feedback inhibitor 1 [Source:HGNC Symbol;Acc:18185]	16681304	4.87107	4.07805	4.74314	5.79202	0.665088	0.167002	0.544468	1.71397	0.0020792	0.160008	DE only in pagetoid vs control
16682425	ENSG00000179051	RCC2	regulator of chromosome condensation 2 [Source:HGNC Symbol;Acc:30297]	16682425	6.0949	5.4187	6.31285	6.55315	0.894146	0.0150598	0.294585	1.13445	0.00341436	0.169162	DE only in pagetoid vs control
16682904	ENSG00000127483	HP1BP3	heterochromatin protein 1, binding protein 3 [Source:HGNC Symbol;Acc:24973]	16682904	6.34967	5.73412	6.46375	6.85115	0.729628	0.0648085	0.423472	1.11703	0.00827361	0.20093	DE only in pagetoid vs control
16683271	ENSG00000125944	HNRNPR	heterogeneous nuclear ribonucleoprotein R [Source:HGNC Symbol;Acc:5047]	16683271	5.33807	4.45529	5.63913	5.91979	1.18384	0.0227887	0.332477	1.4645	0.00686454	0.189185	DE only in pagetoid vs control
16683445	ENSG00000179163	FUCA1	fucosidase, alpha-L- 1, tissue [Source:HGNC Symbol;Acc:4006]	16683445	3.0637	2.80964	2.5415	3.83996	-0.268141	0.405126	0.721742	1.03031	0.00518518	0.179938	DE only in pagetoid vs control
16684175	NA	NA	NA	NA	5.23022	4.09993	5.37842	6.2123	1.27849	0.0458867	0.390971	2.11237	0.00274762	0.16144	DE only in pagetoid vs control
16684760	ENSG00000134684	YARS	tyrosyl-tRNA synthetase [Source:HGNC Symbol;Acc:12840]	16684760	4.29264	3.78924	4.23219	4.85649	0.442952	0.14876	0.524722	1.06726	0.0024141	0.160287	DE only in pagetoid vs control
16685148	NA	NA	NA	NA	7.00395	6.36899	6.81061	7.83226	0.441625	0.376631	0.701575	1.46327	0.00895474	0.204317	DE only in pagetoid vs control
16685281	ENSG00000116898	MRPS15	mitochondrial ribosomal protein S15 [Source:HGNC Symbol;Acc:14504]	16685281	5.14199	4.58952	5.20826	5.62818	0.618748	0.0828826	0.449099	1.03867	0.00722873	0.19282	DE only in pagetoid vs control
16685669	ENSG00000090621	PABPC4	poly(A) binding protein, cytoplasmic 4 (inducible form) [Source:HGNC Symbol;Acc:8557]	16685669	4.57812	4.12927	4.5875	5.0176	0.458236	0.136902	0.513182	0.888332	0.00840282	0.20093	DE only in pagetoid vs control
16686472	ENSG00000117450	PRDX1	peroxiredoxin 1 [Source:HGNC Symbol;Acc:9352]	16686472	6.325	5.78169	6.01391	7.17942	0.232226	0.549028	0.807409	1.39773	0.00233654	0.160287	DE only in pagetoid vs control
16686796	ENSG00000123473	STIL	SCL/TAL1 interrupting locus [Source:HGNC Symbol;Acc:10879]	16686796	3.54373	2.99207	3.26595	4.37317	0.273885	0.513628	0.786738	1.3811	0.00440269	0.176096	DE only in pagetoid vs control
16687071	ENSG00000078618	NRD1	nardilysin (N-arginine dibasic convertase) [Source:HGNC Symbol;Acc:7995]	16687071	5.36094	4.4826	5.57227	6.02796	1.08967	0.0191745	0.316191	1.54536	0.0021163	0.160287	DE only in pagetoid vs control
16687418	ENSG00000058804	NDC1	NDC1 transmembrane nucleoporin [Source:HGNC Symbol;Acc:25525]	16687418	4.49399	3.85309	4.47984	5.14905	0.626749	0.137904	0.514861	1.29596	0.00569013	0.182173	DE only in pagetoid vs control
16687851	ENSG00000162601	MYSM1	Myb-like, SWIRM and MPN domains 1 [Source:HGNC Symbol;Acc:29401]	16687851	6.11343	5.38013	6.32915	6.63101	0.949022	0.0281394	0.347625	1.25088	0.00604312	0.183052	DE only in pagetoid vs control
16688308	ENSG00000142864	SERBP1	SERPINE1 mRNA binding protein 1 [Source:HGNC Symbol;Acc:17860]	16688308	5.91451	5.31114	5.92975	6.50263	0.61861	0.128114	0.504503	1.19149	0.00751351	0.195933	DE only in pagetoid vs control
16688665	ENSG00000142892	PIGK	phosphatidylinositol glycan anchor biosynthesis, class K [Source:HGNC Symbol;Acc:8965]	16688665	2.60087	2.22708	2.3942	3.18133	0.167123	0.567385	0.815694	0.954258	0.00472364	0.177524	DE only in pagetoid vs control
16689332	NA	NA	NA	NA	4.62396	3.94834	4.55775	5.3658	0.609408	0.103574	0.476151	1.41746	0.00116368	0.139856	DE only in pagetoid vs control
16689400	ENSG00000154451	GBP5	guanylate binding protein 5 [Source:HGNC Symbol;Acc:19895]	16689400	2.82229	2.35143	2.60252	3.51292	0.251097	0.522947	0.792028	1.1615	0.00885342	0.204317	DE only in pagetoid vs control
16689752	ENSG00000023909	GCLM	glutamate-cysteine ligase, modifier subunit [Source:HGNC Symbol;Acc:4312]	16689752	3.08636	2.68451	3.03227	3.5423	0.34776	0.243978	0.608012	0.857788	0.00943202	0.205238	DE only in pagetoid vs control
16690473	ENSG00000121940	CLCC1	chloride channel CLIC-like 1 [Source:HGNC Symbol;Acc:29675]	16690473	4.90541	4.28595	5.11065	5.31962	0.824692	0.0246671	0.337076	1.03367	0.00699372	0.190347	DE only in pagetoid vs control
16690566	ENSG00000134243	SORT1	sortilin 1 [Source:HGNC Symbol;Acc:11186]	16690566	4.56475	3.95171	4.46932	5.27323	0.517602	0.181698	0.557078	1.32152	0.00290844	0.164555	DE only in pagetoid vs control
16691090	ENSG00000134242	PTPN22	protein tyrosine phosphatase, non-receptor type 22 (lymphoid) [Source:HGNC Symbol;Acc:9652]	16691090	2.90278	2.42225	2.39292	3.89317	-0.0293304	0.94769	0.982406	1.47092	0.00466995	0.177524	DE only in pagetoid vs control
16691204	ENSG00000116752	BCAS2	breast carcinoma amplified sequence 2 [Source:HGNC Symbol;Acc:975]	16691204	4.04888	3.41542	3.90745	4.82376	0.492036	0.292411	0.6434	1.40835	0.00725198	0.192853	DE only in pagetoid vs control
16691486	ENSG00000196505	GDAP2	ganglioside induced differentiation associated protein 2 [Source:HGNC Symbol;Acc:18010]	16691486	4.26874	3.56684	4.48014	4.75925	0.9133	0.0208712	0.325058	1.19241	0.00429699	0.175994	DE only in pagetoid vs control
16692632	ENSG00000184678	HIST2H2BE	histone cluster 2, H2be [Source:HGNC Symbol;Acc:4760]	16692632	4.48279	3.70941	4.11403	5.62494	0.404611	0.300197	0.649132	1.91553	0.000155554	0.0794288	DE only in pagetoid vs control
16692636	ENSG00000184270	HIST2H2AB	histone cluster 2, H2ab [Source:HGNC Symbol;Acc:20508]	16692636	5.94005	4.11983	6.0544	7.64593	1.93456	0.0191232	0.316191	3.5261	0.00026133	0.0949914	DE only in pagetoid vs control
16693515	ENSG00000143621	ILF2	interleukin enhancer binding factor 2 [Source:HGNC Symbol;Acc:6037]	16693515	5.8107	4.999	5.90136	6.53175	0.902354	0.055196	0.408889	1.53275	0.00313916	0.167938	DE only in pagetoid vs control
16693517	NA	NA	NA	NA	6.34998	5.51093	6.73256	6.80645	1.22162	0.0136902	0.28505	1.29551	0.00976155	0.205605	DE only in pagetoid vs control
16693525	NA	NA	NA	NA	4.9487	2.84564	5.23585	6.7646	2.39021	0.016612	0.305018	3.91896	0.000528156	0.120498	DE only in pagetoid vs control
16693528	NA	NA	NA	NA	6.07185	4.49278	6.0555	7.66727	1.56272	0.0640121	0.422502	3.17449	0.0010889	0.134635	DE only in pagetoid vs control
16697526	ENSG00000265986	MIR4735	microRNA 4735 [Source:HGNC Symbol;Acc:41888]	16697526	2.35314	2.81567	2.45543	1.78831	-0.360241	0.283086	0.637858	-1.02735	0.00653384	0.185596	DE only in pagetoid vs control
16697862	ENSG00000229821	RP11-567E21.3		16697862	4.1211	4.60108	4.07949	3.68274	-0.521597	0.104787	0.477634	-0.918347	0.00849856	0.201564	DE only in pagetoid vs control
16699392	ENSG00000136628	EPRS	glutamyl-prolyl-tRNA synthetase [Source:HGNC Symbol;Acc:3418]	16699392	5.41273	4.44431	5.52071	6.27317	1.0764	0.0161805	0.301819	1.82886	0.00037022	0.109144	DE only in pagetoid vs control
16699533	ENSG00000143507	DUSP10	dual specificity phosphatase 10 [Source:HGNC Symbol;Acc:3065]	16699533	4.0884	3.49098	3.98521	4.78902	0.494223	0.229338	0.597253	1.29804	0.00516401	0.179938	DE only in pagetoid vs control
16700673	ENSG00000168264	IRF2BP2	interferon regulatory factor 2 binding protein 2 [Source:HGNC Symbol;Acc:21729]	16700673	4.58637	4.13518	4.18656	5.43738	0.0513814	0.892179	0.962797	1.30219	0.00346703	0.169162	DE only in pagetoid vs control
16701407	ENSG00000162851	TFB2M	transcription factor B2, mitochondrial [Source:HGNC Symbol;Acc:18559]	16701407	3.57894	3.00071	3.59332	4.1428	0.59261	0.118101	0.49375	1.14209	0.0062272	0.184205	DE only in pagetoid vs control
16702395	ENSG00000231496	RP1-251M9.2		16702395	3.13438	3.62575	3.11372	2.66366	-0.512032	0.122652	0.496018	-0.962097	0.00794675	0.199796	DE only in pagetoid vs control
16702503	ENSG00000151465	CDC123	cell division cycle 123 [Source:HGNC Symbol;Acc:16827]	16702503	5.18271	4.66214	5.07996	5.80603	0.41782	0.272299	0.628739	1.14388	0.00729402	0.192853	DE only in pagetoid vs control
16702967	ENSG00000165997	ARL5B	ADP-ribosylation factor-like 5B [Source:HGNC Symbol;Acc:23052]	16702967	4.41449	4.01362	4.12467	5.10516	0.111051	0.762973	0.91071	1.09154	0.00899295	0.204317	DE only in pagetoid vs control
16703713	ENSG00000252479	RNA5SP309	RNA, 5S ribosomal pseudogene 309 [Source:HGNC Symbol;Acc:43209]	16703713	2.66124	3.30224	2.46014	2.22133	-0.842096	0.0194305	0.316972	-1.08091	0.00438695	0.176096	DE only in pagetoid vs control
16703889	ENSG00000253054	RNU7-77P	RNA, U7 small nuclear 77 pseudogene [Source:HGNC Symbol;Acc:34173]	16703889	5.76577	4.8731	5.42024	7.00398	0.547134	0.361785	0.690617	2.13088	0.00245522	0.160537	DE only in pagetoid vs control
16703977	ENSG00000206796	RNU6-811P	RNA, U6 small nuclear 811, pseudogene [Source:HGNC Symbol;Acc:47774]	16703977	4.946	5.5407	5.00422	4.29306	-0.536486	0.219134	0.589329	-1.24764	0.00959226	0.20551	DE only in pagetoid vs control
16704863	ENSG00000223182	SNORA74	Small nucleolar RNA SNORA74 [Source:RFAM;Acc:RF00090]	16704863	5.39402	4.79544	5.00667	6.37995	0.211235	0.61819	0.841352	1.58451	0.0018111	0.157511	DE only in pagetoid vs control
16705064	ENSG00000072401	UBE2D1	ubiquitin-conjugating enzyme E2D 1 [Source:HGNC Symbol;Acc:12474]	16705064	4.40296	4.00777	4.04548	5.15563	0.0377124	0.918242	0.972552	1.14787	0.00654719	0.185677	DE only in pagetoid vs control
16705159	ENSG00000170312	CDK1	cyclin-dependent kinase 1 [Source:HGNC Symbol;Acc:1722]	16705159	3.14385	2.5089	3.20826	3.7144	0.699358	0.0762399	0.438695	1.2055	0.00520103	0.180196	DE only in pagetoid vs control
16705513	ENSG00000122958	VPS26A	vacuolar protein sorting 26 homolog A (S. pombe) [Source:HGNC Symbol;Acc:12711]	16705513	4.4962	4.0979	4.32614	5.06455	0.22824	0.464101	0.757336	0.966654	0.00646841	0.185456	DE only in pagetoid vs control
16707454	ENSG00000198060	2005-03-01	membrane-associated ring finger (C3HC4) 5 [Source:HGNC Symbol;Acc:26025]	16707454	3.67732	3.13039	3.50741	4.39415	0.377019	0.268104	0.624701	1.26375	0.0016693	0.153345	DE only in pagetoid vs control
16707773	ENSG00000173124	C10orf129	chromosome 10 open reading frame 129 [Source:HGNC Symbol;Acc:31665]	16707773	4.90306	5.92855	4.63804	4.1426	-1.29051	0.0267197	0.344566	-1.78595	0.00406335	0.174465	DE only in pagetoid vs control
16708247	ENSG00000207362	RNU6-422P	RNA, U6 small nuclear 422, pseudogene [Source:HGNC Symbol;Acc:47385]	16708247	4.12222	4.78627	4.20742	3.37297	-0.578849	0.135932	0.512295	-1.4133	0.00168326	0.153345	DE only in pagetoid vs control
16709140	ENSG00000108055	SMC3	structural maintenance of chromosomes 3 [Source:HGNC Symbol;Acc:2468]	16709140	5.77612	4.84073	5.79013	6.69751	0.949396	0.0590603	0.41445	1.85678	0.0012413	0.141601	DE only in pagetoid vs control
16709172	ENSG00000239125	snoU13	Small nucleolar RNA U13 [Source:RFAM;Acc:RF01210]	16709172	6.10401	4.98371	6.25884	7.06947	1.27513	0.0896948	0.46019	2.08577	0.00980768	0.205678	DE only in pagetoid vs control
16709252	NA	NA	NA	NA	3.7248	4.138	3.96079	3.07561	-0.177216	0.601641	0.8333	-1.06239	0.00628432	0.184499	DE only in pagetoid vs control
16709429	ENSG00000196865	NHLRC2	NHL repeat containing 2 [Source:HGNC Symbol;Acc:24731]	16709429	4.2574	3.564	4.48669	4.7215	0.922695	0.0323713	0.364295	1.1575	0.00989765	0.206286	DE only in pagetoid vs control
16709856	ENSG00000151929	BAG3	BCL2-associated athanogene 3 [Source:HGNC Symbol;Acc:939]	16709856	4.55125	3.8995	4.41072	5.34354	0.511222	0.24976	0.612556	1.44403	0.00430584	0.175994	DE only in pagetoid vs control
16710271	ENSG00000154473	BUB3	BUB3 mitotic checkpoint protein [Source:HGNC Symbol;Acc:1151]	16710271	5.60778	5.01486	5.73796	6.07054	0.723094	0.0440337	0.385853	1.05567	0.00598885	0.182933	DE only in pagetoid vs control
16710436	ENSG00000107949	BCCIP	BRCA2 and CDKN1A interacting protein [Source:HGNC Symbol;Acc:978]	16710436	4.8458	4.28773	4.84542	5.40426	0.55769	0.073772	0.436507	1.11653	0.00166713	0.153345	DE only in pagetoid vs control
16711447	NA	NA	NA	NA	4.20578	5.21091	3.87262	3.5338	-1.33828	0.0312195	0.360351	-1.67711	0.00950025	0.205238	DE only in pagetoid vs control
16711452	NA	NA	NA	NA	3.24397	2.60477	2.47566	4.65146	-0.129115	0.837142	0.941988	2.04669	0.00496183	0.178336	DE only in pagetoid vs control
16711795	ENSG00000265653	MIR548AK	microRNA 548ak [Source:HGNC Symbol;Acc:41893]	16711795	2.02721	2.49688	1.98184	1.60292	-0.515033	0.0972061	0.468859	-0.893961	0.00798252	0.20046	DE only in pagetoid vs control
16711998	NA	NA	NA	NA	3.47808	2.99975	3.30028	4.13421	0.300535	0.428193	0.73712	1.13446	0.008028	0.200663	DE only in pagetoid vs control
16712703	ENSG00000136758	YME1L1	YME1-like 1 ATPase [Source:HGNC Symbol;Acc:12843]	16712703	6.19074	5.16994	6.35211	7.05017	1.18216	0.0593396	0.414917	1.88022	0.00559342	0.18155	DE only in pagetoid vs control
16712936	ENSG00000216035	MIR938	microRNA 938 [Source:HGNC Symbol;Acc:33681]	16712936	3.39977	2.75011	2.63429	4.8149	-0.11582	0.807207	0.931129	2.06479	0.000544421	0.120898	DE only in pagetoid vs control
16713318	ENSG00000229644	NAMPTL	nicotinamide phosphoribosyltransferase-like [Source:HGNC Symbol;Acc:17633]	16713318	7.29529	6.83786	6.75861	8.2894	-0.0792489	0.859683	0.949617	1.45154	0.00518001	0.179938	DE only in pagetoid vs control
16714269	ENSG00000138297	TIMM23	translocase of inner mitochondrial membrane 23 homolog (yeast) [Source:HGNC Symbol;Acc:17312]	16714269	5.24558	4.52936	5.35349	5.85389	0.824127	0.0265558	0.343703	1.32453	0.00133707	0.144133	DE only in pagetoid vs control
16714282	ENSG00000223182	SNORA74	Small nucleolar RNA SNORA74 [Source:RFAM;Acc:RF00090]	16714282	5.39402	4.79544	5.00667	6.37995	0.211235	0.61819	0.841352	1.58451	0.0018111	0.157511	DE only in pagetoid vs control
16717986	ENSG00000076685	NT5C2	5'-nucleotidase, cytosolic II [Source:HGNC Symbol;Acc:8022]	16717986	5.11907	4.4956	5.08174	5.77986	0.586136	0.166462	0.54362	1.28426	0.00635657	0.18474	DE only in pagetoid vs control
16718922	ENSG00000165672	PRDX3	peroxiredoxin 3 [Source:HGNC Symbol;Acc:9354]	16718922	4.23204	3.63129	4.35374	4.71109	0.722443	0.0629643	0.421935	1.0798	0.00912709	0.204317	DE only in pagetoid vs control
16721835	ENSG00000166483	WEE1	WEE1 G2 checkpoint kinase [Source:HGNC Symbol;Acc:12761]	16721835	6.44405	5.41725	6.54301	7.37188	1.12576	0.0487876	0.397379	1.95463	0.0021313	0.160287	DE only in pagetoid vs control
16723614	ENSG00000026508	CD44	CD44 molecule (Indian blood group) [Source:HGNC Symbol;Acc:1681]	16723614	7.2373	6.59245	7.36188	7.75758	0.769426	0.0480052	0.395468	1.16513	0.00541224	0.180886	DE only in pagetoid vs control
16725210	ENSG00000166927	MS4A7	membrane-spanning 4-domains, subfamily A, member 7 [Source:HGNC Symbol;Acc:13378]	16725210	4.71704	4.02697	4.37358	5.75058	0.346611	0.402962	0.720694	1.72361	0.000723325	0.12678	DE only in pagetoid vs control
16726096	ENSG00000133318	RTN3	reticulon 3 [Source:HGNC Symbol;Acc:10469]	16726096	6.13657	5.61897	6.07364	6.7171	0.454674	0.194053	0.570012	1.09813	0.00523592	0.180566	DE only in pagetoid vs control
16727363	ENSG00000174871	CNIH2	cornichon family AMPA receptor auxiliary protein 2 [Source:HGNC Symbol;Acc:28744]	16727363	4.74327	4.16145	4.69746	5.37091	0.53601	0.174472	0.550658	1.20947	0.00598491	0.182933	DE only in pagetoid vs control
16727538	NA	NA	NA	NA	5.68008	5.19347	5.54699	6.29979	0.353522	0.267013	0.623972	1.10631	0.00273806	0.16132	DE only in pagetoid vs control
16729469	ENSG00000254675	RP11-7I15.4		16729469	4.40048	4.83613	4.49856	3.86675	-0.337573	0.301443	0.649527	-0.969387	0.00801878	0.200663	DE only in pagetoid vs control
16729472	ENSG00000151365	THRSP	thyroid hormone responsive [Source:HGNC Symbol;Acc:11800]	16729472	7.27177	8.38582	7.20384	6.22565	-1.18198	0.0895716	0.460051	-2.16017	0.00485873	0.177927	DE only in pagetoid vs control
16730124	ENSG00000042429	MED17	mediator complex subunit 17 [Source:HGNC Symbol;Acc:2375]	16730124	3.45496	3.07486	3.21274	4.07729	0.137877	0.679938	0.870564	1.00243	0.00829795	0.20093	DE only in pagetoid vs control
16730522	ENSG00000023445	BIRC3	baculoviral IAP repeat containing 3 [Source:HGNC Symbol;Acc:591]	16730522	3.47432	2.8901	3.10713	4.42574	0.217023	0.618374	0.841403	1.53564	0.00280256	0.162428	DE only in pagetoid vs control
16731169	ENSG00000150768	DLAT	dihydrolipoamide S-acetyltransferase [Source:HGNC Symbol;Acc:2896]	16731169	4.92537	4.23356	4.83441	5.70814	0.60085	0.213981	0.586609	1.47458	0.00639207	0.185039	DE only in pagetoid vs control
16732028	ENSG00000255422	AP002954.4		16732028	4.69542	4.22934	4.62292	5.23399	0.393582	0.211229	0.584442	1.00466	0.00473853	0.177524	DE only in pagetoid vs control
16735145	NA	NA	NA	NA	7.12913	5.80713	7.26392	8.31634	1.45679	0.0774613	0.441324	2.50921	0.00538881	0.180886	DE only in pagetoid vs control
16735751	ENSG00000133800	LYVE1	lymphatic vessel endothelial hyaluronan receptor 1 [Source:HGNC Symbol;Acc:14687]	16735751	2.96338	2.66269	2.68432	3.54313	0.0216224	0.938533	0.979258	0.880439	0.00634494	0.18474	DE only in pagetoid vs control
16736220	NA	NA	NA	NA	4.50884	3.73258	4.11953	5.67441	0.386952	0.50653	0.782279	1.94183	0.00405137	0.174465	DE only in pagetoid vs control
16737322	ENSG00000255443	RP1-68D18.4		16737322	4.59742	3.88439	4.54381	5.36407	0.659418	0.0701469	0.43232	1.47968	0.000588008	0.122333	DE only in pagetoid vs control
16738205	ENSG00000030066	NUP160	nucleoporin 160kDa [Source:HGNC Symbol;Acc:18017]	16738205	4.30691	3.80247	4.3513	4.76696	0.548827	0.0954289	0.465934	0.964489	0.00712419	0.191515	DE only in pagetoid vs control
16738276	ENSG00000214891	TRIM64C	tripartite motif containing 64C [Source:HGNC Symbol;Acc:37148]	16738276	2.24892	2.77645	2.05806	1.91224	-0.718389	0.0255093	0.339164	-0.864209	0.00939155	0.205238	DE only in pagetoid vs control
16738329	ENSG00000221840	OR4A5	olfactory receptor, family 4, subfamily A, member 5 [Source:HGNC Symbol;Acc:15162]	16738329	2.57877	3.08254	2.42749	2.22628	-0.655047	0.0365306	0.370594	-0.856266	0.00909473	0.204317	DE only in pagetoid vs control
16738736	ENSG00000166889	PATL1	protein associated with topoisomerase II homolog 1 (yeast) [Source:HGNC Symbol;Acc:26721]	16738736	6.49771	5.84562	6.60731	7.04019	0.761686	0.0542103	0.407127	1.19457	0.00525438	0.180586	DE only in pagetoid vs control
16739396	ENSG00000089597	GANAB	glucosidase, alpha; neutral AB [Source:HGNC Symbol;Acc:4138]	16739396	4.8171	4.15707	4.91587	5.37837	0.758801	0.0641006	0.422502	1.2213	0.0059233	0.182933	DE only in pagetoid vs control
16740564	NA	NA	NA	NA	8.18839	7.44904	8.07631	9.03982	0.627274	0.20677	0.580389	1.59078	0.0046177	0.177524	DE only in pagetoid vs control
16740854	ENSG00000173914	RBM4B	RNA binding motif protein 4B [Source:HGNC Symbol;Acc:28842]	16740854	5.12632	4.48315	5.39824	5.49758	0.915087	0.0118667	0.272642	1.01443	0.00634985	0.18474	DE only in pagetoid vs control
16740865	NA	NA	NA	NA	6.57592	5.62226	6.74899	7.3565	1.12672	0.0397934	0.377886	1.73423	0.00357349	0.169551	DE only in pagetoid vs control
16741914	ENSG00000054965	FAM168A	family with sequence similarity 168, member A [Source:HGNC Symbol;Acc:28999]	16741914	5.86596	5.34616	5.59829	6.65344	0.252134	0.543873	0.804075	1.30729	0.00599572	0.182933	DE only in pagetoid vs control
16742056	ENSG00000200649	RNA5SP343	RNA, 5S ribosomal pseudogene 343 [Source:HGNC Symbol;Acc:43243]	16742056	4.74255	4.17615	4.22621	5.8253	0.050056	0.91768	0.972476	1.64915	0.00369013	0.171706	DE only in pagetoid vs control
16743262	ENSG00000180773	SLC36A4	solute carrier family 36 (proton/amino acid symporter), member 4 [Source:HGNC Symbol;Acc:19660]	16743262	2.92797	2.46484	2.83013	3.48893	0.365294	0.249343	0.612369	1.0241	0.00450292	0.177056	DE only in pagetoid vs control
16743328	ENSG00000166012	TAF1D	TATA box binding protein (TBP)-associated factor, RNA polymerase I, D, 41kDa [Source:HGNC Symbol;Acc:28759]	16743328	6.33442	5.72764	6.23918	7.03645	0.511535	0.17627	0.552478	1.30881	0.00260106	0.160818	DE only in pagetoid vs control
16743336	ENSG00000207112	SNORA25	small nucleolar RNA, H/ACA box 25 [Source:HGNC Symbol;Acc:32615]	16743336	5.88297	4.6039	5.91053	7.13448	1.30662	0.0338231	0.3669	2.53057	0.000436285	0.109144	DE only in pagetoid vs control
16743338	ENSG00000206799	SNORA32	small nucleolar RNA, H/ACA box 32 [Source:HGNC Symbol;Acc:32622]	16743338	5.87929	5.0053	5.42285	7.20971	0.417548	0.481143	0.766803	2.2044	0.00182145	0.157511	DE only in pagetoid vs control
16743342	ENSG00000166012	TAF1D	TATA box binding protein (TBP)-associated factor, RNA polymerase I, D, 41kDa [Source:HGNC Symbol;Acc:28759]	16743342	3.88165	3.1941	3.61549	4.83536	0.421391	0.343907	0.679325	1.64126	0.0018435	0.157513	DE only in pagetoid vs control
16743751	ENSG00000110347	MMP12	matrix metallopeptidase 12 (macrophage elastase) [Source:HGNC Symbol;Acc:7158]	16743751	3.49342	3.03746	3.12572	4.31708	0.0882537	0.776321	0.915958	1.27961	0.000859548	0.129472	DE only in pagetoid vs control
16744078	ENSG00000149308	NPAT	nuclear protein, ataxia-telangiectasia locus [Source:HGNC Symbol;Acc:7896]	16744078	5.43919	4.36847	5.68147	6.26764	1.313	0.0156759	0.299097	1.89916	0.00135921	0.144826	DE only in pagetoid vs control
16744442	ENSG00000212397	snosnR66	Small nucleolar RNA snR66 [Source:RFAM;Acc:RF00477]	16744442	3.70364	4.38786	3.5998	3.12326	-0.788065	0.0326094	0.365106	-1.26461	0.00190086	0.157522	DE only in pagetoid vs control
16744770	ENSG00000231865	SIK3-IT1	SIK3 intronic transcript 1 (non-protein coding) [Source:HGNC Symbol;Acc:41495]	16744770	4.12024	3.13981	3.86682	5.35409	0.727013	0.154241	0.532118	2.21428	0.000406887	0.109144	DE only in pagetoid vs control
16745517	ENSG00000239079	snoU13	Small nucleolar RNA U13 [Source:RFAM;Acc:RF01210]	16745517	5.62125	4.01518	6.28511	6.56344	2.26993	0.0112979	0.272571	2.54826	0.0055381	0.18155	DE only in pagetoid vs control
16745920	ENSG00000222067	RNU4-86P	RNA, U4 small nuclear 86, pseudogene [Source:HGNC Symbol;Acc:47022]	16745920	5.20871	5.75045	5.56228	4.31339	-0.188172	0.606385	0.835944	-1.43706	0.00121318	0.140992	DE only in pagetoid vs control
16746675	ENSG00000267285	RP5-951N9.2		16746675	2.53297	1.83404	2.60113	3.16375	0.767098	0.030688	0.358638	1.32971	0.000932384	0.129472	DE only in pagetoid vs control
16746808	ENSG00000004478	FKBP4	FK506 binding protein 4, 59kDa [Source:HGNC Symbol;Acc:3720]	16746808	5.68839	4.91063	5.9026	6.25194	0.991975	0.0380458	0.372399	1.34131	0.00782911	0.199492	DE only in pagetoid vs control
16748451	ENSG00000199551	RNU6-545P	RNA, U6 small nuclear 545, pseudogene [Source:HGNC Symbol;Acc:47508]	16748451	2.69161	1.98168	2.38657	3.7066	0.404889	0.271616	0.627837	1.72492	0.000234119	0.093227	DE only in pagetoid vs control
16748702	ENSG00000255727	RP11-508P1.2		16748702	3.20886	3.77057	3.09975	2.75625	-0.670823	0.0622325	0.420307	-1.01432	0.00834647	0.20093	DE only in pagetoid vs control
16750360	ENSG00000189079	ARID2	AT rich interactive domain 2 (ARID, RFX-like) [Source:HGNC Symbol;Acc:18037]	16750360	5.05954	4.41512	5.05036	5.71313	0.635239	0.150992	0.528383	1.29802	0.00767603	0.19715	DE only in pagetoid vs control
16751116	ENSG00000066084	DIP2B	DIP2 disco-interacting protein 2 homolog B (Drosophila) [Source:HGNC Symbol;Acc:29284]	16751116	4.77653	4.0429	4.68127	5.60543	0.638378	0.194224	0.57028	1.56253	0.00480444	0.177524	DE only in pagetoid vs control
16752007	NA	NA	NA	NA	4.75727	3.50107	4.05302	6.71772	0.551949	0.562322	0.813022	3.21665	0.0037562	0.171706	DE only in pagetoid vs control
16752008	NA	NA	NA	NA	4.97455	3.65212	5.27942	5.9921	1.6273	0.0502705	0.399437	2.33997	0.00808866	0.20093	DE only in pagetoid vs control
16753964	ENSG00000166226	CCT2	chaperonin containing TCP1, subunit 2 (beta) [Source:HGNC Symbol;Acc:1615]	16753964	4.64654	3.95571	4.75115	5.23275	0.795438	0.0356569	0.36885	1.27704	0.00219947	0.160287	DE only in pagetoid vs control
16754935	ENSG00000139324	TMTC3	transmembrane and tetratricopeptide repeat containing 3 [Source:HGNC Symbol;Acc:26899]	16754935	5.43679	4.78076	5.53978	5.98984	0.759016	0.0586323	0.413085	1.20908	0.00542339	0.180886	DE only in pagetoid vs control
16755531	NA	NA	NA	NA	4.3255	2.93053	4.44078	5.60521	1.51025	0.102855	0.474881	2.67468	0.00789432	0.199695	DE only in pagetoid vs control
16756222	NA	NA	NA	NA	3.31491	2.93235	2.63273	4.37966	-0.299616	0.478499	0.764947	1.44731	0.00333964	0.167938	DE only in pagetoid vs control
16756241	ENSG00000136051	KIAA1033	KIAA1033 [Source:HGNC Symbol;Acc:29174]	16756241	4.69847	4.11793	4.81503	5.16245	0.697098	0.0432538	0.384078	1.04451	0.00490939	0.177927	DE only in pagetoid vs control
16758427	ENSG00000139726	DENR	density-regulated protein [Source:HGNC Symbol;Acc:2769]	16758427	4.61326	3.97209	4.61193	5.25576	0.639837	0.0705366	0.43232	1.28367	0.0014865	0.149533	DE only in pagetoid vs control
16758615	NA	NA	NA	NA	6.14949	5.54766	6.2787	6.62212	0.731039	0.0604845	0.416688	1.07446	0.00946218	0.205238	DE only in pagetoid vs control
16758617	NA	NA	NA	NA	6.24963	4.35133	6.59036	7.80722	2.23903	0.0587375	0.413376	3.45589	0.00667005	0.186181	DE only in pagetoid vs control
16758618	NA	NA	NA	NA	8.25778	7.15445	8.42381	9.19509	1.26937	0.0844311	0.451436	2.04064	0.00974094	0.205605	DE only in pagetoid vs control
16758619	NA	NA	NA	NA	8.36232	7.82085	8.40281	8.8633	0.58196	0.114007	0.49008	1.04245	0.00909766	0.204317	DE only in pagetoid vs control
16760028	ENSG00000258092	RP4-816N1.7		16760028	9.65083	9.09709	9.71111	10.1443	0.614025	0.0989732	0.470325	1.04721	0.00920367	0.204541	DE only in pagetoid vs control
16760792	ENSG00000177575	CD163	CD163 molecule [Source:HGNC Symbol;Acc:1631]	16760792	3.08721	2.60283	2.77832	3.88049	0.175486	0.617947	0.841352	1.27766	0.00225438	0.160287	DE only in pagetoid vs control
16761201	ENSG00000110848	CD69	CD69 molecule [Source:HGNC Symbol;Acc:1694]	16761201	2.82715	2.59907	2.09892	3.78346	-0.500158	0.145093	0.522658	1.18439	0.00255137	0.160639	DE only in pagetoid vs control
16762921	ENSG00000139146	FAM60A	family with sequence similarity 60, member A [Source:HGNC Symbol;Acc:30702]	16762921	6.02793	5.32704	6.14934	6.60743	0.822296	0.0376654	0.372399	1.28039	0.00301064	0.166827	DE only in pagetoid vs control
16764105	NA	NA	NA	NA	4.99456	3.70387	4.63982	6.63998	0.935952	0.269112	0.625352	2.93611	0.00278094	0.162428	DE only in pagetoid vs control
16764811	ENSG00000257671	RP3-416H24.1		16764811	4.6172	3.48063	4.68546	5.6855	1.20484	0.0953762	0.465825	2.20487	0.00548642	0.18155	DE only in pagetoid vs control
16765638	ENSG00000135413	LACRT	lacritin [Source:HGNC Symbol;Acc:16430]	16765638	4.85934	7.0139	3.91775	3.64638	-3.09615	0.0144684	0.290805	-3.36752	0.00890485	0.204317	DE only in pagetoid vs control
16765790	ENSG00000257390	RP11-762I7.5	Uncharacterized protein [Source:UniProtKB/TrEMBL;Acc:H0YHH1]	16765790	5.61631	4.79363	5.59682	6.45848	0.803192	0.131077	0.50815	1.66485	0.00494138	0.178336	DE only in pagetoid vs control
16766283	ENSG00000110958	PTGES3	prostaglandin E synthase 3 (cytosolic) [Source:HGNC Symbol;Acc:16049]	16766283	6.27074	5.28074	6.64693	6.88456	1.3662	0.0126112	0.27839	1.60382	0.00467661	0.177524	DE only in pagetoid vs control
16766860	ENSG00000212599	RNU6-279P	RNA, U6 small nuclear 279, pseudogene [Source:HGNC Symbol;Acc:47242]	16766860	5.72485	6.48891	6.15845	4.52719	-0.330462	0.475049	0.763742	-1.96172	0.000632352	0.122333	DE only in pagetoid vs control
16767324	ENSG00000234040	RP11-254B13.4		16767324	5.14043	3.86523	5.35879	6.19727	1.49356	0.0343196	0.367521	2.33204	0.0025348	0.160639	DE only in pagetoid vs control
16768857	ENSG00000059758	CDK17	cyclin-dependent kinase 17 [Source:HGNC Symbol;Acc:8750]	16768857	4.54039	3.80425	4.69309	5.12382	0.888833	0.0278312	0.347625	1.31956	0.00262805	0.160818	DE only in pagetoid vs control
16769108	ENSG00000238800	snoU13	Small nucleolar RNA U13 [Source:RFAM;Acc:RF01210]	16769108	3.29338	1.80732	3.63749	4.43532	1.83017	0.0358715	0.36885	2.628	0.00487995	0.177927	DE only in pagetoid vs control
16769460	NA	NA	NA	NA	3.11364	2.79768	2.69168	3.85158	-0.105998	0.745243	0.902914	1.0539	0.0052122	0.180292	DE only in pagetoid vs control
16769726	NA	NA	NA	NA	4.60302	5.91055	4.22411	3.67439	-1.68644	0.0349014	0.368678	-2.23616	0.00782809	0.199492	DE only in pagetoid vs control
16769737	NA	NA	NA	NA	6.61668	5.89679	6.5652	7.38806	0.668407	0.155073	0.533392	1.49128	0.00466032	0.177524	DE only in pagetoid vs control
16769738	NA	NA	NA	NA	5.00875	4.09358	4.67834	6.25432	0.584767	0.386121	0.708544	2.16074	0.00511113	0.179694	DE only in pagetoid vs control
16770142	ENSG00000186298	PPP1CC	protein phosphatase 1, catalytic subunit, gamma isozyme [Source:HGNC Symbol;Acc:9283]	16770142	5.25669	4.74174	5.20016	5.82818	0.45842	0.221358	0.590746	1.08643	0.00882776	0.204317	DE only in pagetoid vs control
16770458	NA	NA	NA	NA	9.45754	8.71719	9.47142	10.184	0.754232	0.119484	0.494364	1.46681	0.00603067	0.182933	DE only in pagetoid vs control
16771314	NA	NA	NA	NA	3.48946	4.16634	3.7623	2.53973	-0.404034	0.390475	0.711844	-1.62661	0.00302185	0.166827	DE only in pagetoid vs control
16771432	NA	NA	NA	NA	4.3905	2.86927	4.63586	5.66636	1.76659	0.0569362	0.411129	2.79709	0.00536535	0.180886	DE only in pagetoid vs control
16771437	NA	NA	NA	NA	3.42631	4.76601	3.2426	2.2703	-1.52341	0.0507199	0.401232	-2.49571	0.00348152	0.169162	DE only in pagetoid vs control
16771478	NA	NA	NA	NA	2.70055	1.55076	1.7754	4.77549	0.224647	0.669904	0.865781	3.22474	1.9619e-05	0.0385316	DE only in pagetoid vs control
16771559	NA	NA	NA	NA	6.98169	8.62809	7.71863	4.59836	-0.90946	0.311802	0.657487	-4.02974	0.000360012	0.109144	DE only in pagetoid vs control
16771568	NA	NA	NA	NA	3.31375	3.96691	3.63815	2.33618	-0.328757	0.497603	0.777123	-1.63073	0.003792	0.171852	DE only in pagetoid vs control
16771573	NA	NA	NA	NA	5.20801	6.12191	5.14514	4.35697	-0.97677	0.0116173	0.272571	-1.76494	0.000120365	0.0767073	DE only in pagetoid vs control
16773581	ENSG00000200840	RNU6-82P	RNA, U6 small nuclear 82, pseudogene [Source:HGNC Symbol;Acc:42572]	16773581	3.97727	2.76204	3.83318	5.3366	1.07114	0.034401	0.367521	2.57457	5.87948e-05	0.0573142	DE only in pagetoid vs control
16773681	ENSG00000102802	MEDAG	mesenteric estrogen-dependent adipogenesis [Source:HGNC Symbol;Acc:25926]	16773681	3.84621	3.32248	3.1873	5.02886	-0.135177	0.709851	0.884663	1.70638	0.000272774	0.0959003	DE only in pagetoid vs control
16775189	ENSG00000223076	RNA5SP31	RNA, 5S ribosomal pseudogene 31 [Source:HGNC Symbol;Acc:42607]	16775189	4.91109	5.50528	4.76949	4.45849	-0.735782	0.0422728	0.383166	-1.04679	0.0066406	0.186153	DE only in pagetoid vs control
16775317	ENSG00000200037	RNA5SP32	RNA, 5S ribosomal pseudogene 32 [Source:HGNC Symbol;Acc:42608]	16775317	4.38738	5.17732	4.00717	3.97766	-1.17015	0.0112983	0.272571	-1.19966	0.00976219	0.205605	DE only in pagetoid vs control
16775322	ENSG00000199282	SNORA9	Small nucleolar RNA SNORA9 [Source:RFAM;Acc:RF00411]	16775322	3.53474	4.10786	3.72454	2.77182	-0.383321	0.280123	0.63585	-1.33605	0.00151081	0.149626	DE only in pagetoid vs control
16775583	ENSG00000206800	RNY3P7	RNA, Ro-associated Y3 pseudogene 7 [Source:HGNC Symbol;Acc:42491]	16775583	4.08293	5.1194	3.83783	3.29156	-1.28156	0.011465	0.272571	-1.82784	0.000971979	0.129472	DE only in pagetoid vs control
16776052	ENSG00000125304	TM9SF2	transmembrane 9 superfamily member 2 [Source:HGNC Symbol;Acc:11865]	16776052	6.09582	5.56408	5.90053	6.82285	0.336448	0.360565	0.689953	1.25877	0.00321831	0.167938	DE only in pagetoid vs control
16776491	ENSG00000238629	snoU13	Small nucleolar RNA U13 [Source:RFAM;Acc:RF01210]	16776491	5.24728	4.7783	4.64639	6.31716	-0.131905	0.79601	0.925521	1.53887	0.00811525	0.20093	DE only in pagetoid vs control
16777460	ENSG00000102699	PARP4	poly (ADP-ribose) polymerase family, member 4 [Source:HGNC Symbol;Acc:271]	16777460	5.08978	4.38615	5.15204	5.73116	0.765887	0.0741055	0.436566	1.34501	0.0043454	0.176096	DE only in pagetoid vs control
16777896	ENSG00000120694	HSPH1	heat shock 105kDa/110kDa protein 1 [Source:HGNC Symbol;Acc:16969]	16777896	4.597	4.02114	4.35074	5.41911	0.329606	0.457433	0.753867	1.39797	0.0058123	0.182915	DE only in pagetoid vs control
16778241	ENSG00000133110	POSTN	periostin, osteoblast specific factor [Source:HGNC Symbol;Acc:16953]	16778241	5.28967	3.6734	5.64193	6.55369	1.96853	0.0245214	0.336459	2.88029	0.00241149	0.160287	DE only in pagetoid vs control
16782080	ENSG00000211867	TRAJ22	T cell receptor alpha joining 22 [Source:HGNC Symbol;Acc:12051]	16782080	2.9451	2.0115	3.14881	3.67499	1.13731	0.0569599	0.411162	1.66348	0.00885786	0.204317	DE only in pagetoid vs control
16782082	ENSG00000211868	TRAJ21	T cell receptor alpha joining 21 [Source:HGNC Symbol;Acc:12050]	16782082	3.80898	2.80737	3.67637	4.94319	0.868993	0.175522	0.551377	2.13581	0.00342195	0.169162	DE only in pagetoid vs control
16782122	ENSG00000229164	TRAC	T cell receptor alpha constant [Source:HGNC Symbol;Acc:12029]	16782122	5.15141	3.95577	4.46546	7.03299	0.509686	0.364556	0.69274	3.07722	5.53626e-05	0.0565384	DE only in pagetoid vs control
16784180	ENSG00000087302	C14orf166	chromosome 14 open reading frame 166 [Source:HGNC Symbol;Acc:23169]	16784180	4.74525	3.95192	4.87748	5.40635	0.925567	0.0469539	0.393054	1.45444	0.00406977	0.174465	DE only in pagetoid vs control
16784275	ENSG00000259049	RP11-589M4.1		16784275	3.63132	2.91319	3.6269	4.35388	0.713702	0.155309	0.533616	1.44069	0.00886424	0.204317	DE only in pagetoid vs control
16784375	ENSG00000168175	MAPK1IP1L	mitogen-activated protein kinase 1 interacting protein 1-like [Source:HGNC Symbol;Acc:19840]	16784375	5.12767	4.46627	4.94933	5.96741	0.483064	0.272826	0.629585	1.50114	0.00315316	0.167938	DE only in pagetoid vs control
16784787	ENSG00000100592	DAAM1	dishevelled associated activator of morphogenesis 1 [Source:HGNC Symbol;Acc:18142]	16784787	3.89833	3.36165	3.88861	4.44472	0.526953	0.101888	0.473651	1.08307	0.00285871	0.163327	DE only in pagetoid vs control
16785083	NA	NA	NA	NA	3.14967	2.33444	2.94828	4.16631	0.613836	0.301711	0.649647	1.83186	0.00631897	0.184628	DE only in pagetoid vs control
16785631	ENSG00000134001	EIF2S1	eukaryotic translation initiation factor 2, subunit 1 alpha, 35kDa [Source:HGNC Symbol;Acc:3265]	16785631	2.84134	2.46259	2.72592	3.33552	0.263323	0.371596	0.697772	0.87293	0.00835784	0.20093	DE only in pagetoid vs control
16789059	ENSG00000089902	RCOR1	REST corepressor 1 [Source:HGNC Symbol;Acc:17441]	16789059	5.66472	4.92966	5.90355	6.16096	0.973882	0.0315164	0.360673	1.23129	0.00912113	0.204317	DE only in pagetoid vs control
16789174	ENSG00000270938	RAP2CP1	RAP2C pseudogene 1 [Source:HGNC Symbol;Acc:49146]	16789174	3.44082	4.00588	3.39513	2.92146	-0.610752	0.097418	0.468865	-1.08442	0.00695963	0.190085	DE only in pagetoid vs control
16790262	NA	NA	NA	NA	5.09047	3.39043	5.37434	6.50664	1.98391	0.0427894	0.384078	3.1162	0.00349431	0.169162	DE only in pagetoid vs control
16790267	ENSG00000092201	SUPT16H	suppressor of Ty 16 homolog (S. cerevisiae) [Source:HGNC Symbol;Acc:11465]	16790267	5.13077	4.37455	5.29324	5.72452	0.918698	0.0499462	0.399437	1.34997	0.00699695	0.190347	DE only in pagetoid vs control
16790470	NA	NA	NA	NA	6.96587	6.13143	6.9563	7.80988	0.824868	0.056364	0.411064	1.67846	0.000814666	0.12678	DE only in pagetoid vs control
16790472	NA	NA	NA	NA	7.11811	5.89594	7.03923	8.41915	1.14329	0.108838	0.482362	2.5232	0.00198901	0.159626	DE only in pagetoid vs control
16791909	ENSG00000198604	BAZ1A	bromodomain adjacent to zinc finger domain, 1A [Source:HGNC Symbol;Acc:960]	16791909	5.57113	4.93258	5.75566	6.02515	0.823087	0.0201633	0.319603	1.09258	0.00365984	0.171	DE only in pagetoid vs control
16793052	ENSG00000100522	GNPNAT1	glucosamine-phosphate N-acetyltransferase 1 [Source:HGNC Symbol;Acc:19980]	16793052	4.3077	3.52895	4.46652	4.92761	0.937569	0.0357241	0.36885	1.39865	0.00374004	0.171706	DE only in pagetoid vs control
16793067	ENSG00000073712	FERMT2	fermitin family member 2 [Source:HGNC Symbol;Acc:15767]	16793067	4.43472	4.12531	3.74618	5.43266	-0.37913	0.343777	0.679325	1.30735	0.00441418	0.176096	DE only in pagetoid vs control
16793225	ENSG00000126787	DLGAP5	discs, large (Drosophila) homolog-associated protein 5 [Source:HGNC Symbol;Acc:16864]	16793225	3.95007	3.21432	4.05197	4.5839	0.837651	0.0190192	0.316191	1.36958	0.000673388	0.125075	DE only in pagetoid vs control
16793252	NA	NA	NA	NA	6.60144	5.87251	6.41603	7.51576	0.543518	0.268186	0.624733	1.64324	0.00356312	0.169434	DE only in pagetoid vs control
16793319	ENSG00000258428	RP11-1085N6.2		16793319	4.24236	3.73818	4.02511	4.96379	0.286928	0.497402	0.776985	1.22561	0.00988071	0.206286	DE only in pagetoid vs control
16793674	ENSG00000258667	HIF1A-AS2	HIF1A antisense RNA 2 [Source:HGNC Symbol;Acc:43015]	16793674	4.60307	3.49221	4.75419	5.56281	1.26198	0.0290178	0.350708	2.07059	0.00131651	0.144133	DE only in pagetoid vs control
16793678	NA	NA	NA	NA	5.03699	4.20669	5.05538	5.8489	0.848685	0.0819719	0.447004	1.64221	0.00270625	0.16132	DE only in pagetoid vs control
16795963	NA	NA	NA	NA	4.25767	3.55158	4.14114	5.08031	0.589562	0.219233	0.589329	1.52873	0.0048259	0.177524	DE only in pagetoid vs control
16796148	ENSG00000202306	Y_RNA	Y RNA [Source:RFAM;Acc:RF00019]	16796148	5.08183	5.84975	4.80582	4.58991	-1.04393	0.0252109	0.337499	-1.25984	0.00908032	0.204317	DE only in pagetoid vs control
16797353	ENSG00000211892	IGHG4	immunoglobulin heavy constant gamma 4 (G4m marker) [Source:HGNC Symbol;Acc:5528]	16797353	8.38161	7.708	7.87612	9.56072	0.168121	0.784421	0.919775	1.85272	0.00812898	0.20093	DE only in pagetoid vs control
16797415	ENSG00000237547	IGHJ2P	immunoglobulin heavy joining 2P (pseudogene) [Source:HGNC Symbol;Acc:5535]	16797415	6.38683	4.78025	6.36278	8.01745	1.58253	0.0473075	0.393697	3.2372	0.000535938	0.120898	DE only in pagetoid vs control
16797417	ENSG00000227335	IGHJ1P	immunoglobulin heavy joining 1P (pseudogene) [Source:HGNC Symbol;Acc:5533]	16797417	6.47365	5.41263	6.46523	7.54308	1.0526	0.161017	0.53981	2.13046	0.00953173	0.205238	DE only in pagetoid vs control
16797479	ENSG00000211943	IGHV3-15	immunoglobulin heavy variable 3-15 [Source:HGNC Symbol;Acc:5582]	16797479	3.60024	2.95518	3.12207	4.72348	0.166886	0.764657	0.911401	1.7683	0.00588507	0.182915	DE only in pagetoid vs control
16797512	ENSG00000231475	IGHV4-31	immunoglobulin heavy variable 4-31 [Source:HGNC Symbol;Acc:5649]	16797512	4.88059	4.13837	4.16514	6.33825	0.0267628	0.969446	0.990681	2.19988	0.00623963	0.184318	DE only in pagetoid vs control
16797520	ENSG00000211956	IGHV4-34	immunoglobulin heavy variable 4-34 [Source:HGNC Symbol;Acc:5650]	16797520	5.29451	3.93269	4.04871	7.90212	0.116024	0.921314	0.973516	3.96943	0.00388969	0.171852	DE only in pagetoid vs control
16797566	ENSG00000211967	IGHV3-53	immunoglobulin heavy variable 3-53 [Source:HGNC Symbol;Acc:5610]	16797566	2.29212	2.74155	2.27062	1.86418	-0.470932	0.122047	0.495192	-0.877373	0.00828342	0.20093	DE only in pagetoid vs control
16801557	ENSG00000157456	CCNB2	cyclin B2 [Source:HGNC Symbol;Acc:1580]	16801557	4.03468	3.35286	3.98577	4.76541	0.632907	0.136922	0.513182	1.41255	0.00332782	0.167938	DE only in pagetoid vs control
16802152	ENSG00000103769	RAB11A	RAB11A, member RAS oncogene family [Source:HGNC Symbol;Acc:9760]	16802152	4.28594	3.54335	4.38311	4.93136	0.839764	0.0405279	0.37903	1.38801	0.0022049	0.160287	DE only in pagetoid vs control
16805190	NA	NA	NA	NA	5.02917	5.69204	5.00888	4.38658	-0.683159	0.128917	0.505435	-1.30546	0.00800311	0.200508	DE only in pagetoid vs control
16805926	NA	NA	NA	NA	4.10056	5.171	4.06464	3.06605	-1.10636	0.067382	0.428126	-2.10495	0.00202303	0.160008	DE only in pagetoid vs control
16806521	ENSG00000166664	CHRFAM7A	CHRNA7 (cholinergic receptor, nicotinic, alpha 7, exons 5-10) and FAM7A (family with sequence similarity 7A, exons A-E) fusion [Source:HGNC Symbol;Acc:15781]	16806521	4.17906	4.83711	4.19664	3.50344	-0.640469	0.063617	0.422273	-1.33367	0.000877891	0.129472	DE only in pagetoid vs control
16806914	ENSG00000182117	NOP10	NOP10 ribonucleoprotein [Source:HGNC Symbol;Acc:14378]	16806914	7.80021	7.35974	7.34387	8.69702	-0.0158695	0.965871	0.989498	1.33728	0.0024553	0.160537	DE only in pagetoid vs control
16807027	ENSG00000021776	AQR	aquarius intron-binding spliceosomal factor [Source:HGNC Symbol;Acc:29513]	16807027	5.04825	4.56165	4.93784	5.64525	0.376185	0.267669	0.624396	1.0836	0.00491984	0.177927	DE only in pagetoid vs control
16808793	ENSG00000166147	FBN1	fibrillin 1 [Source:HGNC Symbol;Acc:3603]	16808793	4.0532	3.64602	3.84868	4.66491	0.202654	0.562219	0.813022	1.01888	0.00970693	0.205605	DE only in pagetoid vs control
16808972	ENSG00000138593	SECISBP2L	SECIS binding protein 2-like [Source:HGNC Symbol;Acc:28997]	16808972	2.73719	3.35905	2.78083	2.07171	-0.578218	0.139387	0.516877	-1.28734	0.00355016	0.169246	DE only in pagetoid vs control
16809880	ENSG00000137845	ADAM10	ADAM metallopeptidase domain 10 [Source:HGNC Symbol;Acc:188]	16809880	5.94155	5.24982	5.84692	6.72791	0.597105	0.24816	0.611238	1.47809	0.00975972	0.205605	DE only in pagetoid vs control
16810847	ENSG00000174485	DENND4A	DENN/MADD domain containing 4A [Source:HGNC Symbol;Acc:24321]	16810847	4.42187	3.80757	4.48832	4.96973	0.680751	0.043224	0.384078	1.16216	0.00193951	0.157556	DE only in pagetoid vs control
16810943	ENSG00000252712	SCARNA14	small Cajal body-specific RNA 14 [Source:HGNC Symbol;Acc:32571]	16810943	4.34643	2.83042	4.25945	5.94944	1.42902	0.111336	0.486349	3.11901	0.00228843	0.160287	DE only in pagetoid vs control
16811717	ENSG00000140497	SCAMP2	secretory carrier membrane protein 2 [Source:HGNC Symbol;Acc:10564]	16811717	3.68302	3.23199	3.53213	4.28494	0.300141	0.39694	0.716929	1.05295	0.00826395	0.20093	DE only in pagetoid vs control
16812475	ENSG00000140598	EFTUD1	elongation factor Tu GTP binding domain containing 1 [Source:HGNC Symbol;Acc:25789]	16812475	3.13968	2.51495	3.40392	3.50018	0.888976	0.0153862	0.297254	0.985229	0.00850579	0.201564	DE only in pagetoid vs control
16813317	ENSG00000200677	SNORD18	Small nucleolar RNA SNORD18 [Source:RFAM;Acc:RF00093]	16813317	5.48989	4.93465	5.27899	6.25603	0.344342	0.409255	0.724423	1.32138	0.00554986	0.18155	DE only in pagetoid vs control
16813562	ENSG00000259702	RP11-236L14.1		16813562	2.89483	3.58705	2.83694	2.26049	-0.75011	0.0474694	0.394127	-1.32656	0.0017626	0.15685	DE only in pagetoid vs control
16814854	ENSG00000140990	NDUFB10	NADH dehydrogenase (ubiquinone) 1 beta subcomplex, 10, 22kDa [Source:HGNC Symbol;Acc:7696]	16814854	3.91984	3.30005	3.98446	4.47499	0.684404	0.0703498	0.43232	1.17494	0.00458481	0.177524	DE only in pagetoid vs control
16817017	ENSG00000166851	PLK1	polo-like kinase 1 [Source:HGNC Symbol;Acc:9077]	16817017	4.53729	3.84457	4.79669	4.97061	0.952125	0.0173441	0.310347	1.12604	0.00651882	0.185456	DE only in pagetoid vs control
16817811	ENSG00000149923	PPP4C	protein phosphatase 4, catalytic subunit [Source:HGNC Symbol;Acc:9319]	16817811	5.12428	4.38544	5.25192	5.73547	0.866482	0.0320262	0.36302	1.35003	0.0023011	0.160287	DE only in pagetoid vs control
16818431	ENSG00000185947	ZNF267	zinc finger protein 267 [Source:HGNC Symbol;Acc:13060]	16818431	3.83378	2.97925	3.95641	4.56568	0.977151	0.0277025	0.347625	1.58643	0.00132396	0.144133	DE only in pagetoid vs control
16818443	ENSG00000211942	IGHV3-13	immunoglobulin heavy variable 3-13 [Source:HGNC Symbol;Acc:5581]	16818443	4.03002	3.3496	3.67531	5.06514	0.325713	0.564494	0.813748	1.71554	0.00758144	0.196194	DE only in pagetoid vs control
16819202	ENSG00000087250	MT3	metallothionein 3 [Source:HGNC Symbol;Acc:7408]	16819202	3.71517	4.36522	3.52243	3.25787	-0.842787	0.0139121	0.286437	-1.10734	0.00239378	0.160287	DE only in pagetoid vs control
16819325	ENSG00000051108	HERPUD1	homocysteine-inducible, endoplasmic reticulum stress-inducible, ubiquitin-like domain member 1 [Source:HGNC Symbol;Acc:13744]	16819325	4.4268	3.75466	4.14614	5.37959	0.391473	0.375588	0.700806	1.62493	0.00190516	0.157522	DE only in pagetoid vs control
16820193	ENSG00000102974	CTCF	CCCTC-binding factor (zinc finger protein) [Source:HGNC Symbol;Acc:13723]	16820193	6.06008	5.40728	6.03412	6.73884	0.626837	0.155156	0.53359	1.33156	0.00643789	0.185456	DE only in pagetoid vs control
16820537	ENSG00000141076	CIRH1A	cirrhosis, autosomal recessive 1A (cirhin) [Source:HGNC Symbol;Acc:1983]	16820537	4.75167	4.16361	4.63178	5.45961	0.468162	0.184825	0.559051	1.296	0.00168746	0.153345	DE only in pagetoid vs control
16820584	ENSG00000132603	NIP7	NIP7, nucleolar pre-rRNA processing protein [Source:HGNC Symbol;Acc:24328]	16820584	3.39839	2.88741	3.36377	3.944	0.476359	0.170839	0.548513	1.05659	0.00630597	0.184499	DE only in pagetoid vs control
16820787	ENSG00000189091	SF3B3	splicing factor 3b, subunit 3, 130kDa [Source:HGNC Symbol;Acc:10770]	16820787	6.19317	5.36241	6.26464	6.95247	0.902233	0.0870087	0.455813	1.59006	0.00582022	0.182915	DE only in pagetoid vs control
16821021	ENSG00000103035	PSMD7	proteasome (prosome, macropain) 26S subunit, non-ATPase, 7 [Source:HGNC Symbol;Acc:9565]	16821021	6.08915	5.36049	6.088	6.81896	0.727507	0.0953326	0.465824	1.45847	0.00293109	0.164555	DE only in pagetoid vs control
16823928	ENSG00000189067	LITAF	lipopolysaccharide-induced TNF factor [Source:HGNC Symbol;Acc:16841]	16823928	4.7869	4.20319	4.70941	5.44811	0.506219	0.128849	0.505435	1.24492	0.00136411	0.144826	DE only in pagetoid vs control
16825250	ENSG00000201371	Y_RNA	Y RNA [Source:RFAM;Acc:RF00019]	16825250	3.56537	4.50185	3.24268	2.95157	-1.25917	0.0214872	0.329333	-1.55028	0.00656779	0.185677	DE only in pagetoid vs control
16825266	ENSG00000169180	XPO6	exportin 6 [Source:HGNC Symbol;Acc:19733]	16825266	6.0598	5.37421	6.202	6.60319	0.827791	0.0358565	0.36885	1.22898	0.00388853	0.171852	DE only in pagetoid vs control
16825446	ENSG00000259807	RP11-426C22.4		16825446	3.07025	2.62773	2.52482	4.05822	-0.10291	0.806153	0.930652	1.43049	0.00362362	0.170422	DE only in pagetoid vs control
16825866	ENSG00000222287	RNU6-1043P	RNA, U6 small nuclear 1043, pseudogene [Source:HGNC Symbol;Acc:48006]	16825866	3.31974	3.9812	3.21304	2.76497	-0.768166	0.0423359	0.383316	-1.21624	0.00324542	0.167938	DE only in pagetoid vs control
16826871	ENSG00000070761	C16orf80	chromosome 16 open reading frame 80 [Source:HGNC Symbol;Acc:29523]	16826871	4.30486	3.98779	3.98354	4.94324	-0.00425807	0.989309	0.996912	0.95545	0.00833281	0.20093	DE only in pagetoid vs control
16827630	ENSG00000168802	CHTF8	CTF8, chromosome transmission fidelity factor 8 homolog (S. cerevisiae) [Source:HGNC Symbol;Acc:24353]	16827630	5.40867	4.88414	5.39729	5.94458	0.513153	0.169854	0.547177	1.06044	0.00962228	0.205537	DE only in pagetoid vs control
16828327	ENSG00000168411	RFWD3	ring finger and WD repeat domain 3 [Source:HGNC Symbol;Acc:25539]	16828327	4.90802	4.33105	5.05755	5.33546	0.7265	0.0368736	0.371263	1.00441	0.00650988	0.185456	DE only in pagetoid vs control
16828705	ENSG00000135698	MPHOSPH6	M-phase phosphoprotein 6 [Source:HGNC Symbol;Acc:7214]	16828705	5.06551	4.15535	5.43961	5.60156	1.28426	0.0126703	0.27839	1.44622	0.00618107	0.184205	DE only in pagetoid vs control
16829486	ENSG00000167695	FAM57A	family with sequence similarity 57, member A [Source:HGNC Symbol;Acc:29646]	16829486	5.38872	4.82672	5.49007	5.84939	0.663346	0.054954	0.408177	1.02267	0.0060126	0.182933	DE only in pagetoid vs control
16831878	ENSG00000186831	KRT17P2	keratin 17 pseudogene 2 [Source:HGNC Symbol;Acc:6429]	16831878	3.89654	4.5231	4.11948	3.04705	-0.403628	0.306763	0.653742	-1.47605	0.00162481	0.153345	DE only in pagetoid vs control
16833139	ENSG00000108671	PSMD11	proteasome (prosome, macropain) 26S subunit, non-ATPase, 11 [Source:HGNC Symbol;Acc:9556]	16833139	4.83564	4.3536	4.68976	5.46354	0.336167	0.346488	0.679992	1.10994	0.00611137	0.183906	DE only in pagetoid vs control
16833518	ENSG00000108270	AATF	apoptosis antagonizing transcription factor [Source:HGNC Symbol;Acc:19235]	16833518	5.07105	4.6276	4.84461	5.74095	0.217007	0.556813	0.810796	1.11335	0.0078898	0.199695	DE only in pagetoid vs control
16833698	ENSG00000108294	PSMB3	proteasome (prosome, macropain) subunit, beta type, 3 [Source:HGNC Symbol;Acc:9540]	16833698	5.50592	5.15972	4.89484	6.46319	-0.264887	0.510941	0.785278	1.30346	0.00496792	0.178336	DE only in pagetoid vs control
16834056	ENSG00000094804	CDC6	cell division cycle 6 [Source:HGNC Symbol;Acc:1744]	16834056	2.79474	2.03167	2.95715	3.39541	0.925483	0.0631045	0.422259	1.36374	0.00997214	0.206867	DE only in pagetoid vs control
16834764	NA	NA	NA	NA	4.85705	3.99061	5.10218	5.47835	1.11157	0.0382302	0.372399	1.48774	0.00839379	0.20093	DE only in pagetoid vs control
16835272	ENSG00000108424	KPNB1	karyopherin (importin) beta 1 [Source:HGNC Symbol;Acc:6400]	16835272	5.85481	5.1367	5.88055	6.54717	0.743851	0.0635255	0.422273	1.41048	0.00183699	0.157513	DE only in pagetoid vs control
16835513	ENSG00000230532	AC091133.1		16835513	3.783	2.8774	4.13788	4.33373	1.26048	0.0125481	0.27839	1.45633	0.0051702	0.179938	DE only in pagetoid vs control
16835641	NA	NA	NA	NA	7.55582	6.28047	7.27205	9.11495	0.991584	0.2744	0.631077	2.83448	0.00569982	0.182173	DE only in pagetoid vs control
16836214	ENSG00000141198	TOM1L1	target of myb1 (chicken)-like 1 [Source:HGNC Symbol;Acc:11983]	16836214	5.87926	5.33522	5.74443	6.55813	0.409209	0.252369	0.614172	1.22291	0.00302601	0.166827	DE only in pagetoid vs control
16836492	ENSG00000068489	PRR11	proline rich 11 [Source:HGNC Symbol;Acc:25619]	16836492	4.01224	3.10837	3.86519	5.06317	0.756818	0.0549857	0.408177	1.9548	8.79821e-05	0.0722097	DE only in pagetoid vs control
16836564	ENSG00000141367	CLTC	clathrin, heavy chain (Hc) [Source:HGNC Symbol;Acc:2092]	16836564	6.36653	5.60252	6.19404	7.30303	0.591524	0.208421	0.582171	1.70051	0.00193859	0.157556	DE only in pagetoid vs control
16836609	ENSG00000062716	VMP1	vacuole membrane protein 1 [Source:HGNC Symbol;Acc:29559]	16836609	5.56652	5.17226	5.11946	6.40784	-0.0527936	0.883507	0.96002	1.23559	0.0035084	0.169246	DE only in pagetoid vs control
16836626	ENSG00000108443	RPS6KB1	ribosomal protein S6 kinase, 70kDa, polypeptide 1 [Source:HGNC Symbol;Acc:10436]	16836626	5.1775	4.54221	5.0244	5.9659	0.482184	0.249999	0.612573	1.42369	0.00317711	0.167938	DE only in pagetoid vs control
16837270	ENSG00000182481	KPNA2	karyopherin alpha 2 (RAG cohort 1, importin alpha 1) [Source:HGNC Symbol;Acc:6395]	16837270	5.35466	4.78804	4.92317	6.35278	0.135133	0.72043	0.889911	1.56475	0.000812534	0.12678	DE only in pagetoid vs control
16838049	ENSG00000185262	UBALD2	UBA-like domain containing 2 [Source:HGNC Symbol;Acc:28438]	16838049	5.85837	5.26729	5.75868	6.54914	0.491388	0.266634	0.62367	1.28184	0.00909671	0.204317	DE only in pagetoid vs control
16839485	NA	NA	NA	NA	3.43001	2.33613	2.79541	5.15848	0.459278	0.444865	0.747812	2.82235	0.00025419	0.0939888	DE only in pagetoid vs control
16839502	NA	NA	NA	NA	7.1593	5.62777	7.22253	8.62759	1.59476	0.125612	0.500578	2.99982	0.00831951	0.20093	DE only in pagetoid vs control
16839509	NA	NA	NA	NA	6.40137	5.39156	6.13699	7.67555	0.745423	0.256705	0.617386	2.28399	0.00270869	0.16132	DE only in pagetoid vs control
16840284	ENSG00000108561	C1QBP	complement component 1, q subcomponent binding protein [Source:HGNC Symbol;Acc:1243]	16840284	5.27088	4.7929	4.94725	6.07251	0.154348	0.664288	0.863885	1.27961	0.00243244	0.160537	DE only in pagetoid vs control
16840591	NA	NA	NA	NA	8.17351	6.84375	8.35629	9.32049	1.51253	0.0291599	0.35192	2.47674	0.00134842	0.144592	DE only in pagetoid vs control
16840609	ENSG00000202251	Y_RNA	Y RNA [Source:RFAM;Acc:RF00019]	16840609	4.59178	5.20605	4.35625	4.21303	-0.849798	0.0162695	0.302024	-0.993016	0.00652027	0.185456	DE only in pagetoid vs control
16841455	ENSG00000207242	RNU6-1065P	RNA, U6 small nuclear 1065, pseudogene [Source:HGNC Symbol;Acc:48028]	16841455	5.38332	6.02333	5.78784	4.33878	-0.235491	0.56091	0.812411	-1.68456	0.000763043	0.12678	DE only in pagetoid vs control
16842219	ENSG00000214844	AC007952.1	Uncharacterized protein [Source:UniProtKB/TrEMBL;Acc:H7C2L0]	16842219	5.10882	5.96503	4.92589	4.43553	-1.03914	0.042979	0.384078	-1.5295	0.00546863	0.18155	DE only in pagetoid vs control
16843162	ENSG00000185862	EVI2B	ecotropic viral integration site 2B [Source:HGNC Symbol;Acc:3500]	16843162	4.07944	3.58477	3.52039	5.13317	-0.06438	0.885291	0.960828	1.54839	0.00323091	0.167938	DE only in pagetoid vs control
16843241	ENSG00000176658	MYO1D	myosin ID [Source:HGNC Symbol;Acc:7598]	16843241	4.95759	4.42329	4.80861	5.64088	0.385318	0.326198	0.667841	1.21758	0.00613073	0.183906	DE only in pagetoid vs control
16843511	ENSG00000161570	CCL5	chemokine (C-C motif) ligand 5 [Source:HGNC Symbol;Acc:10632]	16843511	4.40218	4.05772	3.85717	5.29165	-0.200553	0.565681	0.814716	1.23393	0.00272033	0.16132	DE only in pagetoid vs control
16843627	ENSG00000256515	CCL3L3	chemokine (C-C motif) ligand 3-like 3 [Source:HGNC Symbol;Acc:30554]	16843627	3.45108	2.87792	3.51415	3.96117	0.636234	0.102044	0.473772	1.08326	0.00986539	0.206212	DE only in pagetoid vs control
16844046	ENSG00000199293	SNORA21	small nucleolar RNA, H/ACA box 21 [Source:HGNC Symbol;Acc:32611]	16844046	5.98959	4.67269	5.98491	7.31117	1.31222	0.0600301	0.416353	2.63848	0.00102892	0.134434	DE only in pagetoid vs control
16844312	ENSG00000131747	TOP2A	topoisomerase (DNA) II alpha 170kDa [Source:HGNC Symbol;Acc:11989]	16844312	6.02671	4.96207	6.05996	7.05809	1.09789	0.0362492	0.369791	2.09602	0.000565535	0.121285	DE only in pagetoid vs control
16845742	ENSG00000108883	EFTUD2	elongation factor Tu GTP binding domain containing 2 [Source:HGNC Symbol;Acc:30858]	16845742	5.35836	4.73872	5.40159	5.93477	0.662868	0.114733	0.490835	1.19605	0.00882211	0.204317	DE only in pagetoid vs control
16846915	ENSG00000121060	TRIM25	tripartite motif containing 25 [Source:HGNC Symbol;Acc:12932]	16846915	6.12387	5.67859	5.95459	6.73844	0.276001	0.426027	0.735812	1.05985	0.00700289	0.190347	DE only in pagetoid vs control
16847398	ENSG00000062725	APPBP2	amyloid beta precursor protein (cytoplasmic tail) binding protein 2 [Source:HGNC Symbol;Acc:622]	16847398	3.49184	3.04474	3.31727	4.11352	0.272527	0.449848	0.749549	1.06877	0.00854391	0.202021	DE only in pagetoid vs control
16847432	ENSG00000136492	BRIP1	BRCA1 interacting protein C-terminal helicase 1 [Source:HGNC Symbol;Acc:20473]	16847432	3.20649	2.6512	3.18106	3.78722	0.529856	0.0872281	0.455832	1.13601	0.00143983	0.149533	DE only in pagetoid vs control
16847841	ENSG00000108854	SMURF2	SMAD specific E3 ubiquitin protein ligase 2 [Source:HGNC Symbol;Acc:16809]	16847841	4.15142	3.85833	3.53643	5.05951	-0.321894	0.41423	0.727284	1.20118	0.00712083	0.191515	DE only in pagetoid vs control
16850517	ENSG00000080986	NDC80	NDC80 kinetochore complex component [Source:HGNC Symbol;Acc:16909]	16850517	3.26004	2.46623	3.40194	3.91194	0.935711	0.0158808	0.301672	1.44571	0.000813399	0.12678	DE only in pagetoid vs control
16850904	ENSG00000017797	RALBP1	ralA binding protein 1 [Source:HGNC Symbol;Acc:9841]	16850904	5.57407	5.12668	5.42423	6.17129	0.297551	0.361252	0.690193	1.04461	0.00503136	0.178943	DE only in pagetoid vs control
16851108	ENSG00000128789	PSMG2	proteasome (prosome, macropain) assembly chaperone 2 [Source:HGNC Symbol;Acc:24929]	16851108	4.84677	4.29706	4.7872	5.45606	0.490139	0.137475	0.514419	1.159	0.00221394	0.160287	DE only in pagetoid vs control
16851121	ENSG00000085415	SEH1L	SEH1-like (S. cerevisiae) [Source:HGNC Symbol;Acc:30379]	16851121	4.64336	3.94803	4.84406	5.13798	0.896036	0.0290267	0.350708	1.18995	0.00600729	0.182933	DE only in pagetoid vs control
16851344	ENSG00000167088	SNRPD1	small nuclear ribonucleoprotein D1 polypeptide 16kDa [Source:HGNC Symbol;Acc:11158]	16851344	4.66897	3.83375	4.73647	5.4367	0.902722	0.0643904	0.422687	1.60294	0.00306128	0.16758	DE only in pagetoid vs control
16852206	ENSG00000152240	HAUS1	HAUS augmin-like complex, subunit 1 [Source:HGNC Symbol;Acc:25174]	16852206	4.21904	3.42241	4.21664	5.01808	0.794228	0.0658183	0.425547	1.59567	0.00126378	0.1419	DE only in pagetoid vs control
16852331	ENSG00000082212	ME2	malic enzyme 2, NAD(+)-dependent, mitochondrial [Source:HGNC Symbol;Acc:6984]	16852331	5.18651	4.67657	4.92343	5.95953	0.246862	0.510313	0.784791	1.28296	0.00338301	0.169119	DE only in pagetoid vs control
16853071	ENSG00000133313	CNDP2	CNDP dipeptidase 2 (metallopeptidase M20 family) [Source:HGNC Symbol;Acc:24437]	16853071	4.32186	3.91866	3.99584	5.05108	0.0771829	0.835467	0.94114	1.13243	0.00763324	0.196994	DE only in pagetoid vs control
16854486	ENSG00000134755	DSC2	desmocollin 2 [Source:HGNC Symbol;Acc:3036]	16854486	6.44126	5.68478	6.65775	6.98126	0.972974	0.0234809	0.333717	1.29648	0.00438902	0.176096	DE only in pagetoid vs control
16854744	ENSG00000134779	TPGS2	tubulin polyglutamylase complex subunit 2 [Source:HGNC Symbol;Acc:24561]	16854744	5.5357	4.81623	5.47257	6.31831	0.65634	0.152841	0.530549	1.50209	0.00376456	0.171706	DE only in pagetoid vs control
16854926	ENSG00000252034	Y_RNA	Y RNA [Source:RFAM;Acc:RF00019]	16854926	4.56679	3.34032	4.41641	5.94363	1.07609	0.196537	0.57228	2.60331	0.00538442	0.180886	DE only in pagetoid vs control
16855065	ENSG00000267228	IER3IP1	Immediate early response 3-interacting protein 1 [Source:UniProtKB/TrEMBL;Acc:R4GN61]	16855065	5.00399	3.99714	5.39477	5.62004	1.39763	0.0113674	0.272571	1.6229	0.00445434	0.176096	DE only in pagetoid vs control
16855138	ENSG00000141627	DYM	dymeclin [Source:HGNC Symbol;Acc:21317]	16855138	5.30472	4.44811	5.23819	6.22785	0.790076	0.110727	0.485746	1.77974	0.00177991	0.157511	DE only in pagetoid vs control
16855184	ENSG00000167315	ACAA2	acetyl-CoA acyltransferase 2 [Source:HGNC Symbol;Acc:83]	16855184	4.09866	3.15249	4.46139	4.68208	1.30889	0.0119126	0.272642	1.52959	0.00450772	0.177056	DE only in pagetoid vs control
16855196	ENSG00000167306	MYO5B	myosin VB [Source:HGNC Symbol;Acc:7603]	16855196	5.10439	4.66429	5.08262	5.56627	0.41833	0.182277	0.55747	0.901983	0.0089657	0.204317	DE only in pagetoid vs control
16855454	ENSG00000091164	TXNL1	thioredoxin-like 1 [Source:HGNC Symbol;Acc:12436]	16855454	3.88234	3.40662	3.76179	4.47862	0.35517	0.278209	0.634291	1.07199	0.00419089	0.175994	DE only in pagetoid vs control
16855493	NA	NA	NA	NA	5.92086	4.6899	5.96008	7.1126	1.27018	0.0393487	0.376739	2.4227	0.000669086	0.125075	DE only in pagetoid vs control
16855499	NA	NA	NA	NA	2.68298	1.59128	2.65502	3.80265	1.06373	0.132562	0.508684	2.21137	0.00498211	0.178336	DE only in pagetoid vs control
16855501	NA	NA	NA	NA	4.59715	3.13082	4.94302	5.71761	1.8122	0.0182592	0.311525	2.58679	0.00187786	0.157522	DE only in pagetoid vs control
16855539	ENSG00000235028	HMGN1P30	high mobility group nucleosome binding domain 1 pseudogene 30 [Source:HGNC Symbol;Acc:39374]	16855539	5.07916	4.48652	4.90933	5.84163	0.422811	0.260943	0.61992	1.35511	0.00208263	0.160008	DE only in pagetoid vs control
16855578	ENSG00000074695	LMAN1	lectin, mannose-binding, 1 [Source:HGNC Symbol;Acc:6631]	16855578	5.36136	5.00739	4.95482	6.12187	-0.0525724	0.879415	0.957891	1.11448	0.00542119	0.180886	DE only in pagetoid vs control
16855673	ENSG00000171791	BCL2	B-cell CLL/lymphoma 2 [Source:HGNC Symbol;Acc:990]	16855673	4.61619	4.18241	4.03484	5.63133	-0.147573	0.764519	0.911401	1.44892	0.00942835	0.205238	DE only in pagetoid vs control
16855682	ENSG00000238988	snoU13	Small nucleolar RNA U13 [Source:RFAM;Acc:RF01210]	16855682	4.38732	4.07844	3.53061	5.5529	-0.547827	0.22933	0.597253	1.47446	0.0043829	0.176096	DE only in pagetoid vs control
16855697	ENSG00000119541	VPS4B	vacuolar protein sorting 4 homolog B (S. cerevisiae) [Source:HGNC Symbol;Acc:10895]	16855697	5.19585	4.56593	4.97251	6.04913	0.406576	0.348824	0.681102	1.4832	0.00322047	0.167938	DE only in pagetoid vs control
16856604	ENSG00000115255	REEP6	receptor accessory protein 6 [Source:HGNC Symbol;Acc:30078]	16856604	4.52803	5.12769	4.38614	4.07027	-0.741547	0.0266257	0.343985	-1.05742	0.00328225	0.167938	DE only in pagetoid vs control
16856763	NA	NA	NA	NA	7.16447	6.15471	7.00123	8.33746	0.846527	0.232826	0.600137	2.18276	0.00613133	0.183906	DE only in pagetoid vs control
16857192	ENSG00000167670	CHAF1A	chromatin assembly factor 1, subunit A (p150) [Source:HGNC Symbol;Acc:1910]	16857192	4.48832	3.84801	4.76706	4.84987	0.919049	0.0154244	0.297254	1.00186	0.00942507	0.205238	DE only in pagetoid vs control
16857913	ENSG00000099783	HNRNPM	heterogeneous nuclear ribonucleoprotein M [Source:HGNC Symbol;Acc:5046]	16857913	6.8249	6.08329	6.84065	7.55076	0.757364	0.10186	0.473651	1.46747	0.00431656	0.175994	DE only in pagetoid vs control
16857918	NA	NA	NA	NA	7.49772	5.94789	7.81731	8.72795	1.86942	0.0254336	0.338999	2.78007	0.0022608	0.160287	DE only in pagetoid vs control
16857921	NA	NA	NA	NA	3.70385	3.03729	3.35698	4.71727	0.319685	0.531305	0.796381	1.67998	0.00445865	0.176096	DE only in pagetoid vs control
16857923	NA	NA	NA	NA	7.89386	6.17598	8.13661	9.36898	1.96063	0.0724659	0.434325	3.193	0.00683435	0.18895	DE only in pagetoid vs control
16857926	NA	NA	NA	NA	4.75689	2.98714	5.43373	5.84979	2.44659	0.0106296	0.263962	2.86264	0.00390819	0.172105	DE only in pagetoid vs control
16859696	ENSG00000252591	RNA5SP468	RNA, 5S ribosomal pseudogene 468 [Source:HGNC Symbol;Acc:43368]	16859696	4.1091	5.28489	4.10892	2.93349	-1.17597	0.110121	0.484635	-2.3514	0.00415754	0.175994	DE only in pagetoid vs control
16859821	NA	NA	NA	NA	6.209	5.56492	5.35172	7.71037	-0.213198	0.758854	0.908931	2.14545	0.00696663	0.190085	DE only in pagetoid vs control
16860545	ENSG00000213965	NUDT19	nudix (nucleoside diphosphate linked moiety X)-type motif 19 [Source:HGNC Symbol;Acc:32036]	16860545	4.91408	4.11449	4.87391	5.75384	0.75942	0.131374	0.508339	1.63935	0.00377103	0.171706	DE only in pagetoid vs control
16860746	ENSG00000126261	UBA2	ubiquitin-like modifier activating enzyme 2 [Source:HGNC Symbol;Acc:30661]	16860746	4.43292	3.68955	4.61614	4.99306	0.926594	0.0348589	0.368678	1.30352	0.00535676	0.180886	DE only in pagetoid vs control
16861397	NA	NA	NA	NA	3.04183	1.79835	3.19535	4.13178	1.397	0.0870826	0.455813	2.33343	0.0081812	0.20093	DE only in pagetoid vs control
16861630	ENSG00000167642	SPINT2	serine peptidase inhibitor, Kunitz type, 2 [Source:HGNC Symbol;Acc:11247]	16861630	6.43453	5.74153	6.51024	7.05181	0.768715	0.0831304	0.450092	1.31028	0.00660064	0.185677	DE only in pagetoid vs control
16861704	ENSG00000099341	PSMD8	proteasome (prosome, macropain) 26S subunit, non-ATPase, 8 [Source:HGNC Symbol;Acc:9566]	16861704	6.47963	5.77036	6.16651	7.50203	0.396148	0.44482	0.747794	1.73167	0.00392608	0.172445	DE only in pagetoid vs control
16864234	ENSG00000126453	BCL2L12	BCL2-like 12 (proline rich) [Source:HGNC Symbol;Acc:13787]	16864234	5.11507	4.58779	5.08875	5.66867	0.500965	0.162316	0.540143	1.08088	0.00655699	0.185677	DE only in pagetoid vs control
16864737	ENSG00000207550	MIR99B	microRNA 99b [Source:HGNC Symbol;Acc:31651]	16864737	5.64042	6.271	5.81064	4.83962	-0.460363	0.24496	0.608597	-1.43137	0.00200655	0.159972	DE only in pagetoid vs control
16865074	ENSG00000211532	MIR526A2	microRNA 526a-2 [Source:HGNC Symbol;Acc:32118]	16865074	2.32506	3.1968	2.00294	1.77544	-1.19386	0.011588	0.272571	-1.42137	0.00384111	0.171852	DE only in pagetoid vs control
16865078	ENSG00000207803	MIR518A1	microRNA 518a-1 [Source:HGNC Symbol;Acc:32120]	16865078	2.48165	3.15004	2.30744	1.98746	-0.842596	0.0253218	0.338453	-1.16258	0.00384186	0.171852	DE only in pagetoid vs control
16865677	NA	NA	NA	NA	4.26162	3.35102	4.41834	5.01549	1.06731	0.0502329	0.399437	1.66447	0.00479849	0.177524	DE only in pagetoid vs control
16866920	ENSG00000221411	MIR1227	microRNA 1227 [Source:HGNC Symbol;Acc:33932]	16866920	4.65406	5.80318	4.26458	3.89443	-1.5386	0.0153053	0.297254	-1.90875	0.00407318	0.174465	DE only in pagetoid vs control
16870925	ENSG00000196081	ZNF724P	zinc finger protein 724, pseudogene [Source:HGNC Symbol;Acc:32460]	16870925	2.66475	2.06762	2.6253	3.30132	0.55768	0.182157	0.55747	1.23371	0.00764756	0.197032	DE only in pagetoid vs control
16872052	ENSG00000104824	HNRNPL	heterogeneous nuclear ribonucleoprotein L [Source:HGNC Symbol;Acc:5045]	16872052	6.0745	5.23345	6.1323	6.85774	0.898849	0.0524116	0.406223	1.62429	0.0018054	0.157511	DE only in pagetoid vs control
16872419	ENSG00000207281	Y_RNA	Y RNA [Source:RFAM;Acc:RF00019]	16872419	2.8002	1.97994	3.05958	3.36109	1.07964	0.0180647	0.311178	1.38114	0.00408083	0.174465	DE only in pagetoid vs control
16874182	NA	NA	NA	NA	5.17588	5.70674	5.5205	4.30039	-0.186243	0.64249	0.85316	-1.40636	0.00292904	0.164555	DE only in pagetoid vs control
16875283	NA	NA	NA	NA	5.24967	5.69801	5.20292	4.84807	-0.495091	0.0963318	0.467829	-0.849939	0.00839044	0.20093	DE only in pagetoid vs control
16875799	ENSG00000179943	FIZ1	FLT3-interacting zinc finger 1 [Source:HGNC Symbol;Acc:25917]	16875799	4.01163	3.61404	3.91619	4.50466	0.302156	0.259983	0.61903	0.890617	0.0037523	0.171706	DE only in pagetoid vs control
16876724	NA	NA	NA	NA	4.06276	4.53823	4.16045	3.4896	-0.37778	0.297154	0.647244	-1.04863	0.0093199	0.205238	DE only in pagetoid vs control
16877888	ENSG00000138018	EPT1	ethanolaminephosphotransferase 1 (CDP-ethanolamine-specific) [Source:HGNC Symbol;Acc:29361]	16877888	3.94709	3.41822	3.91514	4.5079	0.496926	0.19493	0.57102	1.08968	0.00972629	0.205605	DE only in pagetoid vs control
16878585	ENSG00000163811	WDR43	WD repeat domain 43 [Source:HGNC Symbol;Acc:28945]	16878585	4.99229	4.50493	4.91075	5.56119	0.40582	0.259168	0.618581	1.05626	0.00834929	0.20093	DE only in pagetoid vs control
16878787	ENSG00000119820	YIPF4	Yip1 domain family, member 4 [Source:HGNC Symbol;Acc:28145]	16878787	4.13182	3.56398	4.18546	4.64604	0.621478	0.0558101	0.409296	1.08206	0.00268335	0.16132	DE only in pagetoid vs control
16879408	ENSG00000143924	EML4	echinoderm microtubule associated protein like 4 [Source:HGNC Symbol;Acc:1316]	16879408	5.62432	4.97087	5.65083	6.25124	0.679956	0.0325591	0.365009	1.28037	0.000517957	0.120498	DE only in pagetoid vs control
16881153	ENSG00000169564	PCBP1	poly(rC) binding protein 1 [Source:HGNC Symbol;Acc:8647]	16881153	6.69777	6.08084	6.51309	7.49939	0.432255	0.336186	0.6747	1.41855	0.00550932	0.18155	DE only in pagetoid vs control
16881676	ENSG00000252214	RNU6-542P	RNA, U6 small nuclear 542, pseudogene [Source:HGNC Symbol;Acc:47505]	16881676	3.44585	4.19375	3.27113	2.87268	-0.922622	0.0467925	0.392782	-1.32107	0.00743953	0.195286	DE only in pagetoid vs control
16882142	ENSG00000034510	TMSB10	thymosin beta 10 [Source:HGNC Symbol;Acc:11879]	16882142	9.11261	8.38454	9.09302	9.86028	0.708479	0.0793387	0.444846	1.47574	0.00144457	0.149533	DE only in pagetoid vs control
16882150	ENSG00000176407	KCMF1	potassium channel modulatory factor 1 [Source:HGNC Symbol;Acc:20589]	16882150	4.74261	4.2512	4.63574	5.3409	0.384534	0.25265	0.614172	1.0897	0.00439921	0.176096	DE only in pagetoid vs control
16882555	ENSG00000233999	IGKV3OR2-268	immunoglobulin kappa variable 3/OR2-268 (non-functional) [Source:HGNC Symbol;Acc:5830]	16882555	6.35063	5.6788	5.84808	7.525	0.16928	0.742767	0.901544	1.84621	0.00255422	0.160639	DE only in pagetoid vs control
16882710	ENSG00000211598	IGKV4-1	immunoglobulin kappa variable 4-1 [Source:HGNC Symbol;Acc:5834]	16882710	3.9858	3.32056	3.52688	5.10997	0.206318	0.639435	0.851408	1.78941	0.000942633	0.129472	DE only in pagetoid vs control
16882720	ENSG00000242371	IGKV1-39	immunoglobulin kappa variable 1-39 (gene/pseudogene) [Source:HGNC Symbol;Acc:5740]	16882720	8.44322	7.57039	7.42976	10.3295	-0.140638	0.84546	0.945525	2.75912	0.00156839	0.152889	DE only in pagetoid vs control
16882723	ENSG00000239862	IGKV1-37	immunoglobulin kappa variable 1-37 (non-functional) [Source:HGNC Symbol;Acc:5739]	16882723	6.39411	5.83606	5.52977	7.8165	-0.306286	0.571845	0.818764	1.98044	0.00212558	0.160287	DE only in pagetoid vs control
16882726	ENSG00000242076	IGKV1-33	immunoglobulin kappa variable 1-33 [Source:HGNC Symbol;Acc:5737]	16882726	6.6517	6.23508	6.05516	7.66486	-0.179929	0.697738	0.879286	1.42977	0.00696564	0.190085	DE only in pagetoid vs control
16882740	ENSG00000253691	IGKV2OR22-4	immunoglobulin kappa variable 2/OR22-4 (pseudogene) [Source:HGNC Symbol;Acc:5813]	16882740	5.28367	4.7832	4.44001	6.62781	-0.343189	0.589219	0.827966	1.84461	0.00998507	0.206898	DE only in pagetoid vs control
16882759	ENSG00000211625	IGKV3D-20	immunoglobulin kappa variable 3D-20 [Source:HGNC Symbol;Acc:5825]	16882759	6.71366	6.03412	6.1807	7.92617	0.14658	0.815673	0.933463	1.89206	0.0082421	0.20093	DE only in pagetoid vs control
16882770	ENSG00000241244	IGKV1D-16	immunoglobulin kappa variable 1D-16 [Source:HGNC Symbol;Acc:5748]	16882770	6.97414	6.59505	6.03539	8.292	-0.559664	0.267664	0.624396	1.69694	0.00346416	0.169162	DE only in pagetoid vs control
16882774	ENSG00000233999	IGKV3OR2-268	immunoglobulin kappa variable 3/OR2-268 (non-functional) [Source:HGNC Symbol;Acc:5830]	16882774	5.90214	5.04652	5.45969	7.20021	0.413169	0.528803	0.795178	2.15368	0.00451793	0.177101	DE only in pagetoid vs control
16882801	ENSG00000233999	IGKV3OR2-268	immunoglobulin kappa variable 3/OR2-268 (non-functional) [Source:HGNC Symbol;Acc:5830]	16882801	5.42771	4.77994	5.1419	6.36128	0.361967	0.449898	0.749549	1.58135	0.00426207	0.175994	DE only in pagetoid vs control
16883426	ENSG00000158417	EIF5B	eukaryotic translation initiation factor 5B [Source:HGNC Symbol;Acc:30793]	16883426	5.33225	4.68749	5.14636	6.16291	0.45887	0.336233	0.674731	1.47542	0.00629407	0.184499	DE only in pagetoid vs control
16883552	ENSG00000158435	CNOT11	CCR4-NOT transcription complex, subunit 11 [Source:HGNC Symbol;Acc:25217]	16883552	4.96345	4.42976	4.93418	5.52642	0.504422	0.161804	0.539956	1.09665	0.00619316	0.184205	DE only in pagetoid vs control
16884335	NA	NA	NA	NA	3.45577	2.8854	3.25849	4.22343	0.373093	0.238998	0.60489	1.33803	0.000571387	0.121326	DE only in pagetoid vs control
16884877	ENSG00000088205	DDX18	DEAD (Asp-Glu-Ala-Asp) box polypeptide 18 [Source:HGNC Symbol;Acc:2741]	16884877	5.31342	4.54531	5.41005	5.98491	0.864741	0.0701772	0.43232	1.4396	0.00559641	0.18155	DE only in pagetoid vs control
16884967	ENSG00000155368	DBI	diazepam binding inhibitor (GABA receptor modulator, acyl-CoA binding protein) [Source:HGNC Symbol;Acc:2690]	16884967	5.28474	4.64679	5.51126	5.69618	0.864475	0.013053	0.281624	1.04939	0.0038811	0.171852	DE only in pagetoid vs control
16885822	NA	NA	NA	NA	4.59715	5.10981	4.53942	4.14222	-0.570389	0.0767707	0.440145	-0.967589	0.00585241	0.182915	DE only in pagetoid vs control
16887898	ENSG00000236534	H3F3BP1	H3 histone, family 3B (H3.3B) pseudogene 1 [Source:HGNC Symbol;Acc:42030]	16887898	8.86727	8.21986	8.97874	9.4032	0.758885	0.0402524	0.378623	1.18334	0.00332392	0.167938	DE only in pagetoid vs control
16888270	ENSG00000115232	ITGA4	integrin, alpha 4 (antigen CD49D, alpha 4 subunit of VLA-4 receptor) [Source:HGNC Symbol;Acc:6140]	16888270	2.9562	2.58812	2.52212	3.75837	-0.0659946	0.856963	0.949152	1.17025	0.00564051	0.182059	DE only in pagetoid vs control
16888554	ENSG00000144369	FAM171B	family with sequence similarity 171, member B [Source:HGNC Symbol;Acc:29412]	16888554	4.93769	4.44325	4.28366	6.08617	-0.159582	0.705159	0.882914	1.64292	0.00133743	0.144133	DE only in pagetoid vs control
16888865	ENSG00000115419	GLS	glutaminase [Source:HGNC Symbol;Acc:4331]	16888865	3.48828	3.18865	3.17823	4.09795	-0.010424	0.971922	0.991384	0.909303	0.00731763	0.192853	DE only in pagetoid vs control
16888979	ENSG00000173559	NABP1	nucleic acid binding protein 1 [Source:HGNC Symbol;Acc:26232]	16888979	2.72963	2.40015	2.51564	3.2731	0.115497	0.686605	0.873935	0.872957	0.00749756	0.195933	DE only in pagetoid vs control
16889209	ENSG00000162972	C2orf47	chromosome 2 open reading frame 47 [Source:HGNC Symbol;Acc:26198]	16889209	4.28153	3.31272	4.24941	5.28247	0.936696	0.0148189	0.292563	1.96975	4.08168e-05	0.0486309	DE only in pagetoid vs control
16889375	ENSG00000196290	NIF3L1	NIF3 NGG1 interacting factor 3-like 1 (S. cerevisiae) [Source:HGNC Symbol;Acc:13390]	16889375	4.93207	4.24078	4.99533	5.56011	0.754546	0.101586	0.473469	1.31933	0.00832951	0.20093	DE only in pagetoid vs control
16889602	ENSG00000055044	NOP58	NOP58 ribonucleoprotein [Source:HGNC Symbol;Acc:29926]	16889602	5.6195	4.96518	5.7198	6.17352	0.754614	0.0833589	0.45049	1.20833	0.00974709	0.205605	DE only in pagetoid vs control
16889653	ENSG00000138439	FAM117B	family with sequence similarity 117, member B [Source:HGNC Symbol;Acc:14440]	16889653	5.05106	4.48205	5.09147	5.57966	0.609428	0.11919	0.494228	1.09762	0.00966089	0.205605	DE only in pagetoid vs control
16889714	NA	NA	NA	NA	5.50364	4.24956	5.96087	6.3005	1.71131	0.0159651	0.301672	2.05094	0.00541128	0.180886	DE only in pagetoid vs control
16889749	NA	NA	NA	NA	3.13843	1.95926	3.02251	4.43353	1.06325	0.108565	0.481595	2.47427	0.0013131	0.144133	DE only in pagetoid vs control
16889759	NA	NA	NA	NA	2.16573	1.45088	1.86062	3.1857	0.409735	0.38197	0.705696	1.73481	0.00181931	0.157511	DE only in pagetoid vs control
16890968	ENSG00000252805	U3	Small nucleolar RNA U3 [Source:RFAM;Acc:RF00012]	16890968	2.19158	2.69089	2.05059	1.83327	-0.640303	0.0372199	0.372399	-0.857622	0.00804728	0.200677	DE only in pagetoid vs control
16893465	NA	NA	NA	NA	3.55631	2.24664	3.82565	4.59665	1.57901	0.063566	0.422273	2.35001	0.00950967	0.205238	DE only in pagetoid vs control
16893467	NA	NA	NA	NA	6.26947	4.76874	6.28493	7.75474	1.5162	0.147202	0.524556	2.986	0.00904502	0.204317	DE only in pagetoid vs control
16894361	ENSG00000134308	YWHAQ	tyrosine 3-monooxygenase/tryptophan 5-monooxygenase activation protein, theta [Source:HGNC Symbol;Acc:12854]	16894361	5.87276	5.44157	5.53764	6.63907	0.0960706	0.772149	0.914456	1.19749	0.00241026	0.160287	DE only in pagetoid vs control
16896277	ENSG00000221326	AL121652.1		16896277	7.67925	8.30662	7.59682	7.1343	-0.709802	0.0566219	0.411064	-1.17232	0.00399996	0.17365	DE only in pagetoid vs control
16896814	ENSG00000252239	RNU6-1185P	RNA, U6 small nuclear 1185, pseudogene [Source:HGNC Symbol;Acc:48148]	16896814	4.1361	5.04824	3.992	3.36807	-1.05624	0.0417185	0.381604	-1.68016	0.00306311	0.16758	DE only in pagetoid vs control
16897560	ENSG00000068878	PSME4	proteasome (prosome, macropain) activator subunit 4 [Source:HGNC Symbol;Acc:20635]	16897560	5.045	4.35582	5.08138	5.69778	0.725559	0.0656598	0.425035	1.34196	0.00236778	0.160287	DE only in pagetoid vs control
16898110	ENSG00000082898	XPO1	exportin 1 (CRM1 homolog, yeast) [Source:HGNC Symbol;Acc:12825]	16898110	5.02758	4.22932	5.4119	5.44154	1.18258	0.0104265	0.261529	1.21222	0.00899728	0.204317	DE only in pagetoid vs control
16899476	NA	NA	NA	NA	7.34496	8.4463	7.7472	5.84137	-0.699109	0.145516	0.522981	-2.60493	4.77878e-05	0.0539399	DE only in pagetoid vs control
16900096	ENSG00000211593	IGKJ5	immunoglobulin kappa joining 5 [Source:HGNC Symbol;Acc:5723]	16900096	7.6111	5.90663	7.59757	9.32909	1.69094	0.121309	0.49484	3.42246	0.00480468	0.177524	DE only in pagetoid vs control
16900100	ENSG00000243466	IGKV1-5	immunoglobulin kappa variable 1-5 [Source:HGNC Symbol;Acc:5741]	16900100	3.38427	2.20433	1.96816	5.98032	-0.236171	0.634573	0.848709	3.77599	1.7155e-06	0.0125605	DE only in pagetoid vs control
16900104	ENSG00000239855	IGKV1-6	immunoglobulin kappa variable 1-6 [Source:HGNC Symbol;Acc:5742]	16900104	5.74637	4.737	4.83819	7.66392	0.101184	0.890049	0.962145	2.92691	0.0011049	0.134635	DE only in pagetoid vs control
16900108	ENSG00000243063	IGKV3-7	immunoglobulin kappa variable 3-7 (non-functional) [Source:HGNC Symbol;Acc:5821]	16900108	3.52717	3.08647	3.23475	4.2603	0.148281	0.694541	0.878043	1.17383	0.00664893	0.186153	DE only in pagetoid vs control
16900120	ENSG00000241351	IGKV3-11	immunoglobulin kappa variable 3-11 [Source:HGNC Symbol;Acc:5815]	16900120	5.21976	4.30192	4.82688	6.53048	0.524965	0.454625	0.752446	2.22856	0.00554352	0.18155	DE only in pagetoid vs control
16900128	ENSG00000244437	IGKV3-15	immunoglobulin kappa variable 3-15 [Source:HGNC Symbol;Acc:5816]	16900128	6.45316	5.30019	6.25215	7.80714	0.951967	0.175368	0.551234	2.50696	0.00206749	0.160008	DE only in pagetoid vs control
16900136	ENSG00000240382	IGKV1-17	immunoglobulin kappa variable 1-17 [Source:HGNC Symbol;Acc:5733]	16900136	7.22721	5.77112	6.4	9.51052	0.628879	0.449251	0.749439	3.73939	0.000374021	0.109144	DE only in pagetoid vs control
16900140	ENSG00000239951	IGKV3-20	immunoglobulin kappa variable 3-20 [Source:HGNC Symbol;Acc:5817]	16900140	5.68832	4.44761	5.45711	7.16024	1.0095	0.221015	0.590641	2.71263	0.00389443	0.171852	DE only in pagetoid vs control
16900148	ENSG00000241294	IGKV2-24	immunoglobulin kappa variable 2-24 [Source:HGNC Symbol;Acc:5781]	16900148	3.78934	2.86663	2.97391	5.52748	0.107281	0.90257	0.966668	2.66085	0.00783235	0.199492	DE only in pagetoid vs control
16900152	ENSG00000244575	IGKV1-27	immunoglobulin kappa variable 1-27 [Source:HGNC Symbol;Acc:5735]	16900152	4.64174	3.43883	4.60093	5.88546	1.1621	0.0872135	0.455832	2.44663	0.00165733	0.153345	DE only in pagetoid vs control
16900156	ENSG00000253691	IGKV2OR22-4	immunoglobulin kappa variable 2/OR22-4 (pseudogene) [Source:HGNC Symbol;Acc:5813]	16900156	6.06839	5.39255	5.24065	7.57197	-0.151895	0.824959	0.936607	2.17942	0.00589696	0.182933	DE only in pagetoid vs control
16900162	ENSG00000253435	IGKV2-4	immunoglobulin kappa variable 2-4 (pseudogene) [Source:HGNC Symbol;Acc:5788]	16900162	5.50662	4.94693	4.70201	6.87093	-0.244925	0.709456	0.884572	1.924	0.00965464	0.205605	DE only in pagetoid vs control
16900166	ENSG00000242076	IGKV1-33	immunoglobulin kappa variable 1-33 [Source:HGNC Symbol;Acc:5737]	16900166	6.74577	6.29216	6.04884	7.8963	-0.243322	0.61582	0.840572	1.60413	0.00436871	0.176096	DE only in pagetoid vs control
16900180	ENSG00000233999	IGKV3OR2-268	immunoglobulin kappa variable 3/OR2-268 (non-functional) [Source:HGNC Symbol;Acc:5830]	16900180	4.08078	3.07636	3.868	5.29798	0.791639	0.191554	0.567021	2.22162	0.00172066	0.154911	DE only in pagetoid vs control
16900459	NA	NA	NA	NA	5.40436	3.44799	5.47771	7.28738	2.02972	0.0486178	0.397262	3.83939	0.00108878	0.134635	DE only in pagetoid vs control
16900503	NA	NA	NA	NA	2.99253	3.76786	3.24263	1.96709	-0.525225	0.368716	0.695713	-1.80077	0.00651535	0.185456	DE only in pagetoid vs control
16900522	NA	NA	NA	NA	5.54185	3.08447	5.95698	7.5841	2.87251	0.0143043	0.288109	4.49963	0.000616933	0.122333	DE only in pagetoid vs control
16900527	NA	NA	NA	NA	4.01503	3.05437	3.53267	5.45807	0.478302	0.438072	0.74356	2.4037	0.0012481	0.141622	DE only in pagetoid vs control
16901161	ENSG00000204634	TBC1D8	TBC1 domain family, member 8 (with GRAM domain) [Source:HGNC Symbol;Acc:17791]	16901161	4.688	4.02799	4.66101	5.37501	0.63302	0.0805003	0.445389	1.34702	0.00126308	0.1419	DE only in pagetoid vs control
16903140	ENSG00000121966	CXCR4	chemokine (C-X-C motif) receptor 4 [Source:HGNC Symbol;Acc:2561]	16903140	6.09007	5.24875	4.74263	8.27884	-0.506125	0.344766	0.679593	3.03009	3.91137e-05	0.0486309	DE only in pagetoid vs control
16903537	ENSG00000123609	NMI	N-myc (and STAT) interactor [Source:HGNC Symbol;Acc:7854]	16903537	3.49373	2.83613	3.53665	4.10841	0.700517	0.0708117	0.43232	1.27228	0.00314457	0.167938	DE only in pagetoid vs control
16904223	ENSG00000153250	RBMS1	RNA binding motif, single stranded interacting protein 1 [Source:HGNC Symbol;Acc:9907]	16904223	6.12946	5.80005	5.82419	6.76415	0.0241417	0.929385	0.975413	0.964098	0.00280989	0.162428	DE only in pagetoid vs control
16905056	ENSG00000123600	METTL8	methyltransferase like 8 [Source:HGNC Symbol;Acc:25856]	16905056	4.82374	4.28865	4.66656	5.51602	0.377915	0.306847	0.653748	1.22737	0.0038722	0.171852	DE only in pagetoid vs control
16906534	ENSG00000115415	STAT1	signal transducer and activator of transcription 1, 91kDa [Source:HGNC Symbol;Acc:11362]	16906534	6.1659	5.44614	6.36292	6.68865	0.916786	0.0340556	0.367404	1.24251	0.00659292	0.185677	DE only in pagetoid vs control
16909411	ENSG00000252034	Y_RNA	Y RNA [Source:RFAM;Acc:RF00019]	16909411	4.72573	3.02857	4.77654	6.37208	1.74797	0.0841772	0.451085	3.34351	0.00311319	0.167938	DE only in pagetoid vs control
16910825	ENSG00000101361	NOP56	NOP56 ribonucleoprotein [Source:HGNC Symbol;Acc:15911]	16910825	4.72011	4.19122	4.78954	5.17958	0.598318	0.0746059	0.436566	0.988355	0.00658297	0.185677	DE only in pagetoid vs control
16911780	ENSG00000232388	LINC00493	long intergenic non-protein coding RNA 493 [Source:HGNC Symbol;Acc:43430]	16911780	5.12569	4.55993	4.88805	5.9291	0.328115	0.42155	0.732984	1.36917	0.00378569	0.171852	DE only in pagetoid vs control
16911853	ENSG00000173418	NAA20	N(alpha)-acetyltransferase 20, NatB catalytic subunit [Source:HGNC Symbol;Acc:15908]	16911853	4.34822	3.71692	4.55851	4.76923	0.841587	0.0190666	0.316191	1.05231	0.00510332	0.179694	DE only in pagetoid vs control
16912871	ENSG00000101421	CHMP4B	charged multivesicular body protein 4B [Source:HGNC Symbol;Acc:16171]	16912871	6.85518	6.25472	6.77961	7.53122	0.524888	0.221847	0.591248	1.2765	0.00758539	0.196194	DE only in pagetoid vs control
16912939	ENSG00000207997	MIR644A	microRNA 644a [Source:HGNC Symbol;Acc:32900]	16912939	3.11017	2.44204	2.75726	4.13121	0.315219	0.41514	0.72827	1.68918	0.000479449	0.115531	DE only in pagetoid vs control
16913737	ENSG00000198900	TOP1	topoisomerase (DNA) I [Source:HGNC Symbol;Acc:11986]	16913737	6.20783	5.48538	6.29248	6.84562	0.8071	0.020596	0.322668	1.36024	0.000593673	0.122333	DE only in pagetoid vs control
16914315	ENSG00000175063	UBE2C	ubiquitin-conjugating enzyme E2C [Source:HGNC Symbol;Acc:15937]	16914315	5.87769	5.1732	6.14923	6.31065	0.976028	0.016691	0.305274	1.13745	0.00683695	0.18895	DE only in pagetoid vs control
16914857	ENSG00000201501	Y_RNA	Y RNA [Source:RFAM;Acc:RF00019]	16914857	4.11191	3.34289	3.57508	5.41778	0.232186	0.568435	0.816139	2.07489	0.000122656	0.0767073	DE only in pagetoid vs control
16916546	ENSG00000125835	SNRPB	small nuclear ribonucleoprotein polypeptides B and B1 [Source:HGNC Symbol;Acc:11153]	16916546	5.31612	4.81135	5.41336	5.72366	0.60201	0.0437774	0.385509	0.912313	0.00463928	0.177524	DE only in pagetoid vs control
16916946	ENSG00000089063	TMEM230	transmembrane protein 230 [Source:HGNC Symbol;Acc:15876]	16916946	4.831	4.38043	4.82211	5.29045	0.441671	0.165678	0.542999	0.910014	0.00919738	0.204541	DE only in pagetoid vs control
16917434	ENSG00000221448	AL118509.1		16917434	5.50654	6.29361	5.55013	4.67589	-0.743482	0.0544134	0.407362	-1.61772	0.000425096	0.109144	DE only in pagetoid vs control
16917772	ENSG00000223128	RN7SKP140	RNA, 7SK small nuclear pseudogene 140 [Source:HGNC Symbol;Acc:45864]	16917772	3.67326	4.53326	3.6299	2.85662	-0.903361	0.0755743	0.437967	-1.67664	0.00307607	0.167607	DE only in pagetoid vs control
16918485	ENSG00000128692	EIF2S2P4	eukaryotic translation initiation factor 2, subunit 2 beta pseudogene 4 [Source:HGNC Symbol;Acc:37626]	16918485	5.45113	4.94133	5.50262	5.90943	0.561289	0.0686197	0.429544	0.968101	0.00423683	0.175994	DE only in pagetoid vs control
16918976	ENSG00000149636	DSN1	DSN1, MIS12 kinetochore complex component [Source:HGNC Symbol;Acc:16165]	16918976	3.93698	3.46998	3.94763	4.39332	0.477647	0.138564	0.516154	0.923347	0.0087897	0.204317	DE only in pagetoid vs control
16919044	ENSG00000080839	RBL1	retinoblastoma-like 1 (p107) [Source:HGNC Symbol;Acc:9893]	16919044	5.24347	4.54154	5.43858	5.75029	0.897047	0.0159071	0.301672	1.20875	0.00238035	0.160287	DE only in pagetoid vs control
16919703	ENSG00000100979	PLTP	phospholipid transfer protein [Source:HGNC Symbol;Acc:9093]	16919703	5.3845	4.94016	5.21789	5.99545	0.277731	0.412084	0.725758	1.05529	0.00616024	0.184205	DE only in pagetoid vs control
16920776	ENSG00000101166	SLMO2	slowmo homolog 2 (Drosophila) [Source:HGNC Symbol;Acc:15892]	16920776	4.85667	4.05457	5.12029	5.39515	1.06572	0.0237031	0.33409	1.34058	0.0064927	0.185456	DE only in pagetoid vs control
16921948	ENSG00000156256	USP16	ubiquitin specific peptidase 16 [Source:HGNC Symbol;Acc:12614]	16921948	4.94348	4.37117	5.04194	5.41732	0.670779	0.0565767	0.411064	1.04616	0.00585788	0.182915	DE only in pagetoid vs control
16922011	NA	NA	NA	NA	3.54338	2.96378	3.73258	3.9338	0.768797	0.0280682	0.347625	0.970019	0.00793532	0.199743	DE only in pagetoid vs control
16922260	ENSG00000142166	IFNAR1	interferon (alpha, beta and omega) receptor 1 [Source:HGNC Symbol;Acc:5432]	16922260	4.32556	3.60799	4.55735	4.81134	0.949352	0.0284954	0.349207	1.20335	0.00786726	0.199695	DE only in pagetoid vs control
16924979	ENSG00000142207	URB1	URB1 ribosome biogenesis 1 homolog (S. cerevisiae) [Source:HGNC Symbol;Acc:17344]	16924979	4.06341	3.56563	4.21055	4.41404	0.644919	0.0327121	0.365578	0.848401	0.00751903	0.195933	DE only in pagetoid vs control
16925194	ENSG00000159131	GART	phosphoribosylglycinamide formyltransferase, phosphoribosylglycinamide synthetase, phosphoribosylaminoimidazole synthetase [Source:HGNC Symbol;Acc:4163]	16925194	3.96003	3.47048	4.05865	4.35097	0.58817	0.040933	0.379639	0.880489	0.00452539	0.177101	DE only in pagetoid vs control
16927581	ENSG00000196934	RIMBP3B	RIMS binding protein 3B [Source:HGNC Symbol;Acc:33891]	16927581	2.16431	2.66161	2.05097	1.78035	-0.610646	0.04328	0.384078	-0.881259	0.00628233	0.184499	DE only in pagetoid vs control
16927702	ENSG00000211640	IGLV6-57	immunoglobulin lambda variable 6-57 [Source:HGNC Symbol;Acc:5927]	16927702	2.77335	2.04693	2.07779	4.19531	0.0308572	0.955238	0.985474	2.14838	0.00133001	0.144133	DE only in pagetoid vs control
16927756	ENSG00000211653	IGLV1-40	immunoglobulin lambda variable 1-40 [Source:HGNC Symbol;Acc:5877]	16927756	4.63525	3.78905	4.35101	5.7657	0.561962	0.214065	0.586668	1.97666	0.00041351	0.109144	DE only in pagetoid vs control
16929509	ENSG00000100281	HMGXB4	HMG box domain containing 4 [Source:HGNC Symbol;Acc:5003]	16929509	4.57588	4.2162	4.44087	5.07057	0.224673	0.42812	0.737052	0.854378	0.00766206	0.197032	DE only in pagetoid vs control
16929920	ENSG00000189060	H1F0	H1 histone family, member 0 [Source:HGNC Symbol;Acc:4714]	16929920	6.82261	6.37255	6.57239	7.52289	0.199839	0.600122	0.832757	1.15034	0.00790273	0.199695	DE only in pagetoid vs control
16932023	ENSG00000264757	MIR3198-1	microRNA 3198-1 [Source:HGNC Symbol;Acc:38236]	16932023	2.60522	3.45978	2.29876	2.05713	-1.16102	0.01551	0.297254	-1.40265	0.00495329	0.178336	DE only in pagetoid vs control
16932960	NA	NA	NA	NA	4.45618	3.70624	4.09617	5.56613	0.389928	0.477895	0.764788	1.85989	0.00361373	0.17033	DE only in pagetoid vs control
16934234	NA	NA	NA	NA	4.87561	3.42679	5.0794	6.12064	1.65261	0.0442058	0.386324	2.69385	0.00283818	0.163184	DE only in pagetoid vs control
16934603	NA	NA	NA	NA	5.96206	4.61676	5.61074	7.6587	0.99398	0.296692	0.647074	3.04194	0.00499623	0.178336	DE only in pagetoid vs control
16935553	ENSG00000184983	NDUFA6	NADH dehydrogenase (ubiquinone) 1 alpha subcomplex, 6, 14kDa [Source:HGNC Symbol;Acc:7690]	16935553	4.86878	4.44776	4.67478	5.48381	0.227029	0.468847	0.76087	1.03605	0.00424557	0.175994	DE only in pagetoid vs control
16943040	NA	NA	NA	NA	10.6399	10.9381	10.9119	10.0697	-0.0261833	0.928747	0.975317	-0.868349	0.00905004	0.204317	DE only in pagetoid vs control
16944096	ENSG00000114573	ATP6V1A	ATPase, H+ transporting, lysosomal 70kDa, V1 subunit A [Source:HGNC Symbol;Acc:851]	16944096	4.20568	3.66983	4.28813	4.65909	0.618306	0.0687751	0.42978	0.989264	0.00696487	0.190085	DE only in pagetoid vs control
16944695	ENSG00000173193	PARP14	poly (ADP-ribose) polymerase family, member 14 [Source:HGNC Symbol;Acc:29232]	16944695	4.65238	3.88619	4.85112	5.21984	0.964926	0.029584	0.353853	1.33364	0.0047441	0.177524	DE only in pagetoid vs control
16945241	ENSG00000075785	RAB7A	RAB7A, member RAS oncogene family [Source:HGNC Symbol;Acc:9788]	16945241	6.68533	6.30809	6.36376	7.38414	0.0556749	0.877863	0.957374	1.07605	0.00895028	0.204317	DE only in pagetoid vs control
16945357	ENSG00000183624	HMCES	5-hydroxymethylcytosine (hmC) binding, ES cell-specific [Source:HGNC Symbol;Acc:24446]	16945357	4.64553	4.03036	4.64321	5.26303	0.61285	0.158706	0.537225	1.23267	0.00954972	0.20542	DE only in pagetoid vs control
16945702	ENSG00000138246	DNAJC13	DnaJ (Hsp40) homolog, subfamily C, member 13 [Source:HGNC Symbol;Acc:30343]	16945702	4.42835	3.83139	4.56248	4.89118	0.731084	0.0486772	0.397379	1.05979	0.00731987	0.192853	DE only in pagetoid vs control
16946787	ENSG00000163755	HPS3	Hermansky-Pudlak syndrome 3 [Source:HGNC Symbol;Acc:15597]	16946787	5.11118	4.5435	5.35132	5.43872	0.807826	0.0108658	0.267843	0.895222	0.00576757	0.182915	DE only in pagetoid vs control
16946886	ENSG00000196428	TSC22D2	TSC22 domain family, member 2 [Source:HGNC Symbol;Acc:29095]	16946886	5.75137	5.19208	5.6445	6.41752	0.452412	0.198797	0.573214	1.22544	0.00255119	0.160639	DE only in pagetoid vs control
16947235	ENSG00000163655	GMPS	guanine monphosphate synthase [Source:HGNC Symbol;Acc:4378]	16947235	4.17947	3.47438	4.36458	4.69944	0.890204	0.0342458	0.367521	1.22507	0.00602509	0.182933	DE only in pagetoid vs control
16947875	ENSG00000163558	PRKCI	protein kinase C, iota [Source:HGNC Symbol;Acc:9404]	16947875	3.80463	3.39101	3.63519	4.38768	0.244178	0.431549	0.739691	0.996666	0.00510774	0.179694	DE only in pagetoid vs control
16948209	ENSG00000121879	PIK3CA	phosphatidylinositol-4,5-bisphosphate 3-kinase, catalytic subunit alpha [Source:HGNC Symbol;Acc:8975]	16948209	4.94306	4.38552	4.91939	5.52429	0.533876	0.159908	0.539169	1.13877	0.00678108	0.188133	DE only in pagetoid vs control
16948278	ENSG00000136518	ACTL6A	actin-like 6A [Source:HGNC Symbol;Acc:24124]	16948278	3.92253	3.32678	4.02338	4.41743	0.696592	0.0369247	0.37143	1.09065	0.00280106	0.162428	DE only in pagetoid vs control
16949292	ENSG00000090520	DNAJB11	DnaJ (Hsp40) homolog, subfamily B, member 11 [Source:HGNC Symbol;Acc:14889]	16949292	5.3114	4.57097	5.26144	6.1018	0.690466	0.194159	0.570166	1.53083	0.00900622	0.204317	DE only in pagetoid vs control
16949562	ENSG00000216058	MIR944	microRNA 944 [Source:HGNC Symbol;Acc:33690]	16949562	2.43979	3.35119	2.32795	1.64023	-1.02324	0.0497985	0.399437	-1.71096	0.00291487	0.164555	DE only in pagetoid vs control
16954058	NA	NA	NA	NA	6.36245	4.81552	6.55177	7.72005	1.73625	0.0260608	0.34154	2.90453	0.000939394	0.129472	DE only in pagetoid vs control
16957568	ENSG00000121579	NAA50	N(alpha)-acetyltransferase 50, NatE catalytic subunit [Source:HGNC Symbol;Acc:29533]	16957568	6.06071	5.24494	6.10907	6.82812	0.864136	0.0845963	0.451715	1.58318	0.00424725	0.175994	DE only in pagetoid vs control
16957843	ENSG00000082701	GSK3B	glycogen synthase kinase 3 beta [Source:HGNC Symbol;Acc:4617]	16957843	6.48221	5.4885	6.67681	7.28133	1.18831	0.026751	0.344566	1.79283	0.00219567	0.160287	DE only in pagetoid vs control
16958702	ENSG00000201968	RNA5SP138	RNA, 5S ribosomal pseudogene 138 [Source:HGNC Symbol;Acc:43038]	16958702	4.84208	5.81428	4.95496	3.75701	-0.85932	0.0695452	0.43106	-2.05726	0.000326204	0.104414	DE only in pagetoid vs control
16958864	ENSG00000163902	RPN1	ribophorin I [Source:HGNC Symbol;Acc:10381]	16958864	6.55012	6.02315	6.6351	6.99209	0.611952	0.0761864	0.438695	0.96894	0.00889165	0.204317	DE only in pagetoid vs control
16958989	ENSG00000129071	MBD4	methyl-CpG binding domain protein 4 [Source:HGNC Symbol;Acc:6919]	16958989	5.19533	4.6515	5.27883	5.65565	0.627331	0.0740393	0.436566	1.00415	0.00791131	0.199695	DE only in pagetoid vs control
16959465	ENSG00000129055	ANAPC13	anaphase promoting complex subunit 13 [Source:HGNC Symbol;Acc:24540]	16959465	3.68438	3.15467	3.43278	4.4657	0.278107	0.527579	0.794362	1.31103	0.00845412	0.201194	DE only in pagetoid vs control
16959760	ENSG00000184432	COPB2	coatomer protein complex, subunit beta 2 (beta prime) [Source:HGNC Symbol;Acc:2232]	16959760	6.17068	5.47234	6.27407	6.76564	0.801735	0.0540542	0.407127	1.2933	0.00432974	0.176096	DE only in pagetoid vs control
16959985	ENSG00000175054	ATR	ataxia telangiectasia and Rad3 related [Source:HGNC Symbol;Acc:882]	16959985	4.03145	3.52449	4.05779	4.51206	0.533302	0.0930837	0.462403	0.987565	0.00482119	0.177524	DE only in pagetoid vs control
16960186	NA	NA	NA	NA	5.05218	4.52859	4.84629	5.78167	0.317695	0.398981	0.718081	1.25307	0.00397093	0.173091	DE only in pagetoid vs control
16960355	ENSG00000169908	TM4SF1	transmembrane 4 L six family member 1 [Source:HGNC Symbol;Acc:11853]	16960355	4.67962	3.85863	4.56146	5.61877	0.702832	0.156485	0.535159	1.76013	0.0021063	0.160184	DE only in pagetoid vs control
16961974	ENSG00000043093	DCUN1D1	DCN1, defective in cullin neddylation 1, domain containing 1 [Source:HGNC Symbol;Acc:18184]	16961974	5.31032	4.50732	5.45092	5.97272	0.943599	0.0687692	0.42978	1.4654	0.00837965	0.20093	DE only in pagetoid vs control
16962359	ENSG00000136527	TRA2B	transformer 2 beta homolog (Drosophila) [Source:HGNC Symbol;Acc:10781]	16962359	6.19013	5.51743	6.26338	6.78958	0.74594	0.0775419	0.441324	1.27215	0.00576122	0.182915	DE only in pagetoid vs control
16962921	ENSG00000133657	ATP13A3	ATPase type 13A3 [Source:HGNC Symbol;Acc:24113]	16962921	4.63743	4.0888	4.7655	5.05799	0.676698	0.0452664	0.38956	0.969186	0.00706148	0.191515	DE only in pagetoid vs control
16963241	ENSG00000072274	TFRC	transferrin receptor [Source:HGNC Symbol;Acc:11763]	16963241	4.97657	4.30915	5.12062	5.49993	0.811468	0.0613501	0.418884	1.19078	0.00977066	0.205605	DE only in pagetoid vs control
16965346	ENSG00000109805	NCAPG	non-SMC condensin I complex, subunit G [Source:HGNC Symbol;Acc:24304]	16965346	3.85551	3.17565	3.77116	4.61973	0.595514	0.162017	0.539956	1.44408	0.00295956	0.165289	DE only in pagetoid vs control
16965527	ENSG00000038210	PI4K2B	phosphatidylinositol 4-kinase type 2 beta [Source:HGNC Symbol;Acc:18215]	16965527	4.2244	3.55565	4.37336	4.74418	0.817707	0.0368128	0.371263	1.18853	0.00467923	0.177524	DE only in pagetoid vs control
16965773	NA	NA	NA	NA	5.11696	5.79743	5.07101	4.48245	-0.726415	0.119729	0.494364	-1.31498	0.00946148	0.205238	DE only in pagetoid vs control
16966932	ENSG00000239040	Y_RNA	Y RNA [Source:RFAM;Acc:RF00019]	16966932	7.9542	6.85941	8.12567	8.87753	1.26626	0.0780038	0.442417	2.01812	0.0089088	0.204317	DE only in pagetoid vs control
16967048	ENSG00000174780	SRP72	signal recognition particle 72kDa [Source:HGNC Symbol;Acc:11303]	16967048	5.66459	5.16851	5.55143	6.27384	0.382915	0.262579	0.620896	1.10533	0.00450105	0.177056	DE only in pagetoid vs control
16967321	ENSG00000207428	RNU6-95P	RNA, U6 small nuclear 95, pseudogene [Source:HGNC Symbol;Acc:47058]	16967321	2.8652	3.64488	2.79057	2.16016	-0.854311	0.0294343	0.353047	-1.48473	0.000847799	0.129472	DE only in pagetoid vs control
16971432	NA	NA	NA	NA	10.7272	11.1081	10.9515	10.1218	-0.156638	0.62932	0.8467	-0.986338	0.00759307	0.196194	DE only in pagetoid vs control
16972291	ENSG00000201176	RNU6-853P	RNA, U6 small nuclear 853, pseudogene [Source:HGNC Symbol;Acc:47816]	16972291	2.95699	1.83584	2.56802	4.4671	0.732183	0.261989	0.620688	2.63127	0.000861525	0.129472	DE only in pagetoid vs control
16973149	NA	NA	NA	NA	2.94235	3.6206	2.66223	2.54421	-0.958366	0.0113387	0.272571	-1.07638	0.00554348	0.18155	DE only in pagetoid vs control
16974529	ENSG00000137441	FGFBP2	fibroblast growth factor binding protein 2 [Source:HGNC Symbol;Acc:29451]	16974529	3.53155	4.21878	3.383	2.99288	-0.835778	0.0332262	0.366016	-1.22589	0.00375856	0.171706	DE only in pagetoid vs control
16975304	NA	NA	NA	NA	8.58502	7.45365	8.8152	9.4862	1.36155	0.0242299	0.335299	2.03256	0.00204007	0.160008	DE only in pagetoid vs control
16977045	ENSG00000138755	CXCL9	chemokine (C-X-C motif) ligand 9 [Source:HGNC Symbol;Acc:7098]	16977045	4.77306	3.45223	3.61019	7.25676	0.157959	0.789741	0.921882	3.80453	1.18933e-05	0.0302147	DE only in pagetoid vs control
16977052	ENSG00000169245	CXCL10	chemokine (C-X-C motif) ligand 10 [Source:HGNC Symbol;Acc:10637]	16977052	3.37328	2.40466	2.79189	4.9233	0.387229	0.396541	0.716749	2.51864	5.24026e-05	0.0561913	DE only in pagetoid vs control
16977599	ENSG00000201633	Y_RNA	Y RNA [Source:RFAM;Acc:RF00019]	16977599	3.67294	4.21842	3.73772	3.06268	-0.480699	0.227556	0.596227	-1.15574	0.00881266	0.204317	DE only in pagetoid vs control
16978568	ENSG00000138778	CENPE	centromere protein E, 312kDa [Source:HGNC Symbol;Acc:1856]	16978568	3.091	2.52845	3.10186	3.6427	0.573412	0.114431	0.490689	1.11425	0.00549673	0.18155	DE only in pagetoid vs control
16979818	ENSG00000221637	AC105252.1		16979818	4.66718	5.30049	4.58442	4.11663	-0.716074	0.0912484	0.460545	-1.18386	0.00950112	0.205238	DE only in pagetoid vs control
16979900	NA	NA	NA	NA	3.91301	4.61706	4.05076	3.0712	-0.566302	0.253329	0.614569	-1.54586	0.00569794	0.182173	DE only in pagetoid vs control
16983172	ENSG00000150753	CCT5	chaperonin containing TCP1, subunit 5 (epsilon) [Source:HGNC Symbol;Acc:1618]	16983172	4.75508	4.26921	4.52387	5.47217	0.25466	0.501066	0.778967	1.20296	0.00556784	0.18155	DE only in pagetoid vs control
16984783	ENSG00000113088	GZMK	granzyme K (granzyme 3; tryptase II) [Source:HGNC Symbol;Acc:4711]	16984783	2.33365	1.81645	1.70318	3.48133	-0.113273	0.758969	0.908931	1.66489	0.000395529	0.109144	DE only in pagetoid vs control
16985599	ENSG00000134057	CCNB1	cyclin B1 [Source:HGNC Symbol;Acc:1579]	16985599	3.8007	3.43616	3.47196	4.49399	0.0357976	0.902269	0.966536	1.05783	0.00233866	0.160287	DE only in pagetoid vs control
16986937	ENSG00000206744	RNU6-620P	RNA, U6 small nuclear 620, pseudogene [Source:HGNC Symbol;Acc:47583]	16986937	7.09132	7.83149	7.12813	6.31435	-0.703354	0.0404556	0.37903	-1.51714	0.000239088	0.093227	DE only in pagetoid vs control
16987992	ENSG00000238363	SNORA13	small nucleolar RNA, H/ACA box 13 [Source:HGNC Symbol;Acc:32601]	16987992	5.05167	3.93668	4.60444	6.6139	0.667758	0.419473	0.731978	2.67722	0.00481747	0.177524	DE only in pagetoid vs control
16988703	ENSG00000113368	LMNB1	lamin B1 [Source:HGNC Symbol;Acc:6637]	16988703	4.36521	3.4497	4.33294	5.31297	0.88324	0.0229819	0.333377	1.86327	9.20392e-05	0.0722097	DE only in pagetoid vs control
16990132	NA	NA	NA	NA	3.81155	2.54434	3.3343	5.55602	0.789953	0.298999	0.648956	3.01168	0.00102445	0.134434	DE only in pagetoid vs control
16991694	ENSG00000221601	RNU4ATAC2P	RNA, U4atac small nuclear 2, pseudogene [Source:HGNC Symbol;Acc:39003]	16991694	3.37475	3.91409	3.60089	2.60927	-0.313206	0.396435	0.716654	-1.30482	0.00259178	0.160818	DE only in pagetoid vs control
16993420	NA	NA	NA	NA	7.8044	5.87191	8.16833	9.37296	2.29642	0.0380388	0.372399	3.50105	0.00355128	0.169246	DE only in pagetoid vs control
16993913	ENSG00000249201	CTD-3080P12.3		16993913	4.21185	4.82974	4.04127	3.76452	-0.788471	0.020046	0.319258	-1.06522	0.00320841	0.167938	DE only in pagetoid vs control
16995629	ENSG00000113600	C9	complement component 9 [Source:HGNC Symbol;Acc:1358]	16995629	2.73811	3.35192	2.57958	2.28281	-0.772338	0.0233033	0.333717	-1.06911	0.00333667	0.167938	DE only in pagetoid vs control
16996345	ENSG00000212265	RNA5SP185	RNA, 5S ribosomal pseudogene 185 [Source:HGNC Symbol;Acc:43085]	16996345	5.30223	6.08336	5.38041	4.4429	-0.702954	0.113803	0.49004	-1.64046	0.00145654	0.149533	DE only in pagetoid vs control
16996637	ENSG00000212215	RNU6-913P	RNA, U6 small nuclear 913, pseudogene [Source:HGNC Symbol;Acc:47876]	16996637	3.37395	4.02343	3.42106	2.67736	-0.602366	0.0719944	0.434021	-1.34607	0.000648379	0.123054	DE only in pagetoid vs control
16997383	ENSG00000164220	F2RL2	coagulation factor II (thrombin) receptor-like 2 [Source:HGNC Symbol;Acc:3539]	16997383	4.34985	3.74435	4.11698	5.18823	0.372626	0.420937	0.732884	1.44387	0.0061546	0.184205	DE only in pagetoid vs control
16999472	ENSG00000245937	CTC-228N24.3		16999472	3.49923	4.13262	3.24772	3.11734	-0.884905	0.0137133	0.285091	-1.01528	0.00600097	0.182933	DE only in pagetoid vs control
17004747	ENSG00000111845	PAK1IP1	PAK1 interacting protein 1 [Source:HGNC Symbol;Acc:20882]	17004747	3.49128	3.02451	3.14884	4.30049	0.124335	0.743214	0.901934	1.27598	0.00398245	0.173241	DE only in pagetoid vs control
17004974	ENSG00000225921	NOL7	nucleolar protein 7, 27kDa [Source:HGNC Symbol;Acc:21040]	17004974	5.33407	4.84004	5.17143	5.99073	0.33139	0.375451	0.700755	1.15069	0.00659131	0.185677	DE only in pagetoid vs control
17005234	ENSG00000112242	E2F3	E2F transcription factor 3 [Source:HGNC Symbol;Acc:3115]	17005234	4.95197	4.369	4.87584	5.61108	0.506842	0.158031	0.536565	1.24209	0.00254653	0.160639	DE only in pagetoid vs control
17005420	ENSG00000079691	LRRC16A	leucine rich repeat containing 16A [Source:HGNC Symbol;Acc:21581]	17005420	5.28641	4.60319	5.53841	5.71764	0.935222	0.0228063	0.332498	1.11445	0.00866567	0.203509	DE only in pagetoid vs control
17005564	ENSG00000180573	HIST1H2AC	histone cluster 1, H2ac [Source:HGNC Symbol;Acc:4733]	17005564	4.7983	3.91471	4.90425	5.57592	0.989539	0.0616065	0.419166	1.66121	0.00416727	0.175994	DE only in pagetoid vs control
17005603	ENSG00000168242	HIST1H2BI	histone cluster 1, H2bi [Source:HGNC Symbol;Acc:4756]	17005603	3.40196	2.40057	3.16474	4.64057	0.764169	0.126972	0.503189	2.24001	0.000294793	0.100351	DE only in pagetoid vs control
17005858	ENSG00000196747	HIST1H2AI	histone cluster 1, H2ai [Source:HGNC Symbol;Acc:4725]	17005858	3.91269	2.96674	3.59029	5.18105	0.623546	0.161971	0.539956	2.21431	0.0001182	0.0767073	DE only in pagetoid vs control
17006318	NA	NA	NA	NA	4.22674	2.64703	4.67872	5.35446	2.03169	0.0290135	0.350708	2.70744	0.00587104	0.182915	DE only in pagetoid vs control
17006378	ENSG00000196230	TUBB	tubulin, beta class I [Source:HGNC Symbol;Acc:20778]	17006378	6.07151	5.44656	6.00607	6.76192	0.559514	0.166007	0.543336	1.31536	0.00395124	0.17262	DE only in pagetoid vs control
17007459	ENSG00000237649	KIFC1	kinesin family member C1 [Source:HGNC Symbol;Acc:6389]	17007459	5.35414	4.83968	5.34825	5.87448	0.508574	0.122075	0.495192	1.0348	0.00470772	0.177524	DE only in pagetoid vs control
17007840	NA	NA	NA	NA	7.3885	6.60972	7.50068	8.05511	0.890957	0.077477	0.441324	1.44538	0.00789736	0.199695	DE only in pagetoid vs control
17009620	ENSG00000096092	TMEM14A	transmembrane protein 14A [Source:HGNC Symbol;Acc:21076]	17009620	4.81982	3.87106	4.94874	5.63966	1.07768	0.0256556	0.339426	1.7686	0.00106905	0.134635	DE only in pagetoid vs control
17012108	ENSG00000111875	ASF1A	anti-silencing function 1A histone chaperone [Source:HGNC Symbol;Acc:20995]	17012108	5.36871	4.47028	5.74088	5.89496	1.2706	0.0178793	0.311129	1.42468	0.00939201	0.205238	DE only in pagetoid vs control
17012122	NA	NA	NA	NA	3.91086	3.22549	3.45889	5.0482	0.233398	0.682169	0.871859	1.82271	0.00553007	0.18155	DE only in pagetoid vs control
17012313	ENSG00000111912	NCOA7	nuclear receptor coactivator 7 [Source:HGNC Symbol;Acc:21081]	17012313	5.00087	4.47081	5.0298	5.50201	0.55899	0.12095	0.494364	1.0312	0.00862752	0.203325	DE only in pagetoid vs control
17013065	ENSG00000146386	ABRACL	ABRA C-terminal like [Source:HGNC Symbol;Acc:21230]	17013065	3.41042	3.02021	3.07057	4.14049	0.0503623	0.894704	0.963835	1.12028	0.00944361	0.205238	DE only in pagetoid vs control
17013784	ENSG00000146476	C6orf211	chromosome 6 open reading frame 211 [Source:HGNC Symbol;Acc:17872]	17013784	3.27058	2.8195	3.2847	3.70754	0.465197	0.114079	0.490125	0.888034	0.00612753	0.183906	DE only in pagetoid vs control
17014543	ENSG00000112530	PACRG	PARK2 co-regulated [Source:HGNC Symbol;Acc:19152]	17014543	3.18032	3.8179	3.01505	2.708	-0.802851	0.0334826	0.366374	-1.1099	0.00566229	0.182059	DE only in pagetoid vs control
17015106	ENSG00000170542	SERPINB9	serpin peptidase inhibitor, clade B (ovalbumin), member 9 [Source:HGNC Symbol;Acc:8955]	17015106	2.84818	2.67439	2.16804	3.7021	-0.506345	0.104609	0.477481	1.02771	0.00332576	0.167938	DE only in pagetoid vs control
17015130	ENSG00000224846	RP1-90J20.8		17015130	2.81848	3.29023	2.76791	2.39732	-0.522321	0.100235	0.472295	-0.892908	0.0093006	0.205238	DE only in pagetoid vs control
17015752	ENSG00000010017	RANBP9	RAN binding protein 9 [Source:HGNC Symbol;Acc:13727]	17015752	5.79755	5.25185	5.57412	6.56669	0.322268	0.426956	0.736249	1.31483	0.00478676	0.177524	DE only in pagetoid vs control
17015771	ENSG00000050393	MCUR1	mitochondrial calcium uniporter regulator 1 [Source:HGNC Symbol;Acc:21097]	17015771	5.60709	5.21714	5.35531	6.24882	0.138169	0.673859	0.868015	1.03168	0.00618911	0.184205	DE only in pagetoid vs control
17015862	ENSG00000124788	ATXN1	ataxin 1 [Source:HGNC Symbol;Acc:10548]	17015862	4.18374	3.65253	4.1243	4.7744	0.471777	0.205299	0.579158	1.12187	0.00687193	0.189185	DE only in pagetoid vs control
17015987	ENSG00000124795	DEK	DEK oncogene [Source:HGNC Symbol;Acc:2768]	17015987	5.8409	5.04536	5.98082	6.49653	0.935457	0.0280001	0.347625	1.45117	0.00191492	0.157522	DE only in pagetoid vs control
17016400	ENSG00000256316	HIST1H3F	histone cluster 1, H3f [Source:HGNC Symbol;Acc:4773]	17016400	6.16409	5.21328	5.71272	7.56628	0.499438	0.459114	0.754434	2.35299	0.00290838	0.164555	DE only in pagetoid vs control
17016503	ENSG00000182572	HIST1H3I	histone cluster 1, H3i [Source:HGNC Symbol;Acc:4771]	17016503	4.56835	3.16272	4.35387	6.18846	1.19116	0.077673	0.441324	3.02574	0.000253845	0.0939888	DE only in pagetoid vs control
17016506	ENSG00000198558	HIST1H4L	histone cluster 1, H4l [Source:HGNC Symbol;Acc:4791]	17016506	2.99282	2.04195	3.1455	3.79099	1.10355	0.0206125	0.322668	1.74904	0.000992144	0.131343	DE only in pagetoid vs control
17017102	ENSG00000204531	POU5F1	POU class 5 homeobox 1 [Source:HGNC Symbol;Acc:9221]	17017102	4.22013	4.60221	4.55455	3.50364	-0.0476564	0.891883	0.962797	-1.09856	0.00642378	0.185417	DE only in pagetoid vs control
17017213	NA	NA	NA	NA	4.90377	3.66598	5.2025	5.84283	1.53651	0.0115823	0.272571	2.17685	0.00104109	0.134501	DE only in pagetoid vs control
17018387	NA	NA	NA	NA	5.36624	3.62705	5.39672	7.07496	1.76967	0.0474954	0.394127	3.4479	0.000815802	0.12678	DE only in pagetoid vs control
17018392	NA	NA	NA	NA	4.25026	3.32732	4.44898	4.97447	1.12166	0.0227658	0.332477	1.64715	0.00209937	0.160184	DE only in pagetoid vs control
17020152	ENSG00000012660	ELOVL5	ELOVL fatty acid elongase 5 [Source:HGNC Symbol;Acc:21308]	17020152	5.4915	4.86666	5.59185	6.01599	0.725185	0.0608566	0.41767	1.14933	0.00597877	0.182933	DE only in pagetoid vs control
17021004	ENSG00000146247	PHIP	pleckstrin homology domain interacting protein [Source:HGNC Symbol;Acc:15673]	17021004	5.94207	5.31468	6.1726	6.33892	0.85792	0.0222942	0.33179	1.02424	0.00833309	0.20093	DE only in pagetoid vs control
17021478	ENSG00000135334	AKIRIN2	akirin 2 [Source:HGNC Symbol;Acc:21407]	17021478	5.90332	5.02214	6.08064	6.60718	1.05849	0.025739	0.340215	1.58504	0.00218727	0.160287	DE only in pagetoid vs control
17022295	ENSG00000025796	SEC63	SEC63 homolog (S. cerevisiae) [Source:HGNC Symbol;Acc:21082]	17022295	4.8449	4.28204	4.93555	5.31712	0.653511	0.0785149	0.443651	1.03508	0.00935614	0.205238	DE only in pagetoid vs control
17022610	ENSG00000200522	RNU6-957P	RNA, U6 small nuclear 957, pseudogene [Source:HGNC Symbol;Acc:47920]	17022610	2.88768	2.19225	2.57086	3.89993	0.37861	0.296673	0.647074	1.70768	0.000228079	0.093227	DE only in pagetoid vs control
17022854	ENSG00000196591	HDAC2	histone deacetylase 2 [Source:HGNC Symbol;Acc:4853]	17022854	3.88667	3.35479	3.87988	4.42535	0.525093	0.161183	0.539944	1.07056	0.00914727	0.204317	DE only in pagetoid vs control
17024751	ENSG00000252615	Y_RNA	Y RNA [Source:RFAM;Acc:RF00019]	17024751	2.82373	1.85377	2.5926	4.02482	0.738825	0.231622	0.599272	2.17105	0.00244528	0.160537	DE only in pagetoid vs control
17025177	ENSG00000146425	DYNLT1	dynein, light chain, Tctex-type 1 [Source:HGNC Symbol;Acc:11697]	17025177	3.95267	3.28521	4.0071	4.5657	0.721894	0.0686166	0.429544	1.2805	0.00349061	0.169162	DE only in pagetoid vs control
17025189	ENSG00000265558	MIR3918	microRNA 3918 [Source:HGNC Symbol;Acc:38919]	17025189	4.45112	3.4774	4.85264	5.02332	1.37524	0.0150102	0.293981	1.54592	0.00757937	0.196194	DE only in pagetoid vs control
17026211	ENSG00000196230	TUBB	tubulin, beta class I [Source:HGNC Symbol;Acc:20778]	17026211	6.13278	5.58841	6.03782	6.7721	0.449414	0.191012	0.566379	1.18369	0.00273355	0.16132	DE only in pagetoid vs control
17027559	ENSG00000196230	TUBB	tubulin, beta class I [Source:HGNC Symbol;Acc:20778]	17027559	5.92497	5.41283	5.8253	6.53679	0.412468	0.234977	0.601854	1.12396	0.00439367	0.176096	DE only in pagetoid vs control
17027618	ENSG00000264594	MIR4640	microRNA 4640 [Source:HGNC Symbol;Acc:41561]	17027618	3.25063	3.66588	3.44416	2.64186	-0.221721	0.524727	0.793208	-1.02402	0.00917455	0.204317	DE only in pagetoid vs control
17030404	ENSG00000196230	TUBB	tubulin, beta class I [Source:HGNC Symbol;Acc:20778]	17030404	6.13278	5.58841	6.03782	6.7721	0.449414	0.191012	0.566379	1.18369	0.00273355	0.16132	DE only in pagetoid vs control
17030465	ENSG00000264594	MIR4640	microRNA 4640 [Source:HGNC Symbol;Acc:41561]	17030465	3.25063	3.66588	3.44416	2.64186	-0.221721	0.524727	0.793208	-1.02402	0.00917455	0.204317	DE only in pagetoid vs control
17033109	ENSG00000196230	TUBB	tubulin, beta class I [Source:HGNC Symbol;Acc:20778]	17033109	6.13278	5.58841	6.03782	6.7721	0.449414	0.191012	0.566379	1.18369	0.00273355	0.16132	DE only in pagetoid vs control
17033170	ENSG00000264594	MIR4640	microRNA 4640 [Source:HGNC Symbol;Acc:41561]	17033170	3.25063	3.66588	3.44416	2.64186	-0.221721	0.524727	0.793208	-1.02402	0.00917455	0.204317	DE only in pagetoid vs control
17035229	ENSG00000196230	TUBB	tubulin, beta class I [Source:HGNC Symbol;Acc:20778]	17035229	6.13278	5.58841	6.03782	6.7721	0.449414	0.191012	0.566379	1.18369	0.00273355	0.16132	DE only in pagetoid vs control
17035260	ENSG00000264594	MIR4640	microRNA 4640 [Source:HGNC Symbol;Acc:41561]	17035260	3.25063	3.66588	3.44416	2.64186	-0.221721	0.524727	0.793208	-1.02402	0.00917455	0.204317	DE only in pagetoid vs control
17037888	ENSG00000196230	TUBB	tubulin, beta class I [Source:HGNC Symbol;Acc:20778]	17037888	6.13278	5.58841	6.03782	6.7721	0.449414	0.191012	0.566379	1.18369	0.00273355	0.16132	DE only in pagetoid vs control
17037946	ENSG00000264594	MIR4640	microRNA 4640 [Source:HGNC Symbol;Acc:41561]	17037946	3.25063	3.66588	3.44416	2.64186	-0.221721	0.524727	0.793208	-1.02402	0.00917455	0.204317	DE only in pagetoid vs control
17038792	ENSG00000237649	KIFC1	kinesin family member C1 [Source:HGNC Symbol;Acc:6389]	17038792	5.04362	4.49816	5.07056	5.56214	0.572391	0.0824794	0.448045	1.06398	0.00364738	0.171	DE only in pagetoid vs control
17040602	ENSG00000196230	TUBB	tubulin, beta class I [Source:HGNC Symbol;Acc:20778]	17040602	6.13278	5.58841	6.03782	6.7721	0.449414	0.191012	0.566379	1.18369	0.00273355	0.16132	DE only in pagetoid vs control
17041352	ENSG00000237649	KIFC1	kinesin family member C1 [Source:HGNC Symbol;Acc:6389]	17041352	5.35414	4.83968	5.34825	5.87448	0.508574	0.122075	0.495192	1.0348	0.00470772	0.177524	DE only in pagetoid vs control
17043177	ENSG00000238781	snoU13	Small nucleolar RNA U13 [Source:RFAM;Acc:RF01210]	17043177	7.43917	6.6224	7.27824	8.41687	0.655843	0.214623	0.58701	1.79447	0.00309574	0.167655	DE only in pagetoid vs control
17044056	ENSG00000105866	SP4	Sp4 transcription factor [Source:HGNC Symbol;Acc:11209]	17044056	3.88158	3.587	3.507	4.55076	-0.0799974	0.76698	0.912242	0.963763	0.00261026	0.160818	DE only in pagetoid vs control
17044427	NA	NA	NA	NA	4.71769	3.39415	5.06507	5.69386	1.67092	0.0327621	0.365868	2.29971	0.00564891	0.182059	DE only in pagetoid vs control
17044434	NA	NA	NA	NA	4.46173	5.51364	4.82615	3.04539	-0.687491	0.313599	0.659062	-2.46825	0.00208907	0.160008	DE only in pagetoid vs control
17044800	ENSG00000106105	GARS	glycyl-tRNA synthetase [Source:HGNC Symbol;Acc:4162]	17044800	3.43349	2.88935	3.51766	3.89346	0.628317	0.0808351	0.446226	1.00412	0.00933637	0.205238	DE only in pagetoid vs control
17046886	ENSG00000233369	RP11-396K3.1		17046886	8.05254	7.18128	8.29318	8.68315	1.11191	0.037299	0.372399	1.50187	0.00766225	0.197032	DE only in pagetoid vs control
17048321	ENSG00000001629	ANKIB1	ankyrin repeat and IBR domain containing 1 [Source:HGNC Symbol;Acc:22215]	17048321	4.27611	3.79489	4.09045	4.943	0.295558	0.36453	0.69274	1.14811	0.00261225	0.160818	DE only in pagetoid vs control
17048538	ENSG00000127995	CASD1	CAS1 domain containing 1 [Source:HGNC Symbol;Acc:16014]	17048538	3.94258	3.67198	3.62671	4.52906	-0.0452663	0.875668	0.956708	0.857085	0.00909019	0.204317	DE only in pagetoid vs control
17051965	ENSG00000155561	NUP205	nucleoporin 205kDa [Source:HGNC Symbol;Acc:18658]	17051965	4.2437	3.67936	4.10751	4.94424	0.428145	0.260101	0.619048	1.26488	0.00369954	0.171706	DE only in pagetoid vs control
17052237	NA	NA	NA	NA	3.98949	3.37484	3.76993	4.82371	0.395089	0.311145	0.657161	1.44888	0.00170937	0.15468	DE only in pagetoid vs control
17052776	ENSG00000106144	CASP2	caspase 2, apoptosis-related cysteine peptidase [Source:HGNC Symbol;Acc:1503]	17052776	5.16376	4.7823	5.02772	5.68125	0.24542	0.390632	0.711948	0.898958	0.00577102	0.182915	DE only in pagetoid vs control
17053019	ENSG00000055130	CUL1	cullin 1 [Source:HGNC Symbol;Acc:2551]	17053019	5.11741	4.54956	5.01969	5.78298	0.47013	0.260023	0.619048	1.23343	0.00804325	0.200677	DE only in pagetoid vs control
17053707	ENSG00000212219	RNU6-604P	RNA, U6 small nuclear 604, pseudogene [Source:HGNC Symbol;Acc:47567]	17053707	5.47691	6.20189	5.87881	4.35004	-0.323075	0.584432	0.825119	-1.85185	0.00619661	0.184205	DE only in pagetoid vs control
17054474	ENSG00000236081	AC074389.9		17054474	4.82232	5.27826	4.8324	4.35631	-0.445855	0.131948	0.508452	-0.921947	0.00510318	0.179694	DE only in pagetoid vs control
17054852	ENSG00000011275	RNF216	ring finger protein 216 [Source:HGNC Symbol;Acc:21698]	17054852	4.66823	4.40434	4.28776	5.31258	-0.116573	0.678299	0.869857	0.908246	0.00515877	0.179938	DE only in pagetoid vs control
17054950	ENSG00000086232	EIF2AK1	eukaryotic translation initiation factor 2-alpha kinase 1 [Source:HGNC Symbol;Acc:24921]	17054950	4.72423	4.143	4.89478	5.13493	0.751786	0.0232256	0.333717	0.99193	0.00462141	0.177524	DE only in pagetoid vs control
17055002	ENSG00000238534	Y_RNA	Y RNA [Source:RFAM;Acc:RF00019]	17055002	2.10489	1.59229	2.06169	2.66069	0.469406	0.199208	0.573214	1.0684	0.00825671	0.20093	DE only in pagetoid vs control
17055082	ENSG00000164631	ZNF12	zinc finger protein 12 [Source:HGNC Symbol;Acc:12902]	17055082	4.3217	3.4905	4.30251	5.17209	0.812011	0.0818525	0.447004	1.6816	0.00162362	0.153345	DE only in pagetoid vs control
17055556	ENSG00000071189	SNX13	sorting nexin 13 [Source:HGNC Symbol;Acc:21335]	17055556	4.35225	3.70082	4.33729	5.01864	0.636469	0.116035	0.491665	1.31782	0.00369964	0.171706	DE only in pagetoid vs control
17056701	ENSG00000136250	AOAH	acyloxyacyl hydrolase (neutrophil) [Source:HGNC Symbol;Acc:548]	17056701	3.30001	2.82282	3.04557	4.03165	0.222749	0.504924	0.780989	1.20883	0.00225451	0.160287	DE only in pagetoid vs control
17057054	ENSG00000223258	RNU6-575P	RNA, U6 small nuclear 575, pseudogene [Source:HGNC Symbol;Acc:47538]	17057054	6.03507	6.7794	5.81207	5.51375	-0.967329	0.0380804	0.372399	-1.26565	0.00957403	0.205467	DE only in pagetoid vs control
17058065	NA	NA	NA	NA	2.90388	3.40773	2.83531	2.4686	-0.572415	0.0819599	0.447004	-0.939127	0.00816175	0.20093	DE only in pagetoid vs control
17058731	ENSG00000233369	RP11-396K3.1		17058731	8.04331	7.16977	8.28697	8.67321	1.1172	0.0374082	0.372399	1.50344	0.00787278	0.199695	DE only in pagetoid vs control
17059702	ENSG00000127980	PEX1	peroxisomal biogenesis factor 1 [Source:HGNC Symbol;Acc:8850]	17059702	4.93039	4.39223	4.82477	5.57416	0.432547	0.143063	0.520717	1.18194	0.00079972	0.12678	DE only in pagetoid vs control
17060412	ENSG00000166508	MCM7	minichromosome maintenance complex component 7 [Source:HGNC Symbol;Acc:6950]	17060412	3.93737	3.4228	3.94915	4.44015	0.526343	0.0747965	0.436566	1.01734	0.00224078	0.160287	DE only in pagetoid vs control
17061374	ENSG00000164815	ORC5	origin recognition complex, subunit 5 [Source:HGNC Symbol;Acc:8491]	17061374	2.67636	2.31091	2.54007	3.17811	0.229166	0.401125	0.719636	0.867198	0.00541431	0.180886	DE only in pagetoid vs control
17061433	ENSG00000135250	SRPK2	SRSF protein kinase 2 [Source:HGNC Symbol;Acc:11306]	17061433	4.13311	3.80105	3.77448	4.82379	-0.0265672	0.934799	0.977936	1.02274	0.00622467	0.184205	DE only in pagetoid vs control
17061467	ENSG00000091127	PUS7	pseudouridylate synthase 7 homolog (S. cerevisiae) [Source:HGNC Symbol;Acc:26033]	17061467	3.67578	3.02504	3.4811	4.5212	0.456064	0.210393	0.583678	1.49616	0.000700655	0.12678	DE only in pagetoid vs control
17061592	ENSG00000164597	COG5	component of oligomeric golgi complex 5 [Source:HGNC Symbol;Acc:14857]	17061592	4.73572	4.21738	4.62074	5.36904	0.403359	0.296965	0.64719	1.15166	0.00782884	0.199492	DE only in pagetoid vs control
17062768	ENSG00000064419	TNPO3	transportin 3 [Source:HGNC Symbol;Acc:17103]	17062768	4.5013	4.02248	4.30566	5.17577	0.283187	0.477491	0.764695	1.15329	0.00994837	0.206848	DE only in pagetoid vs control
17063233	ENSG00000105887	MTPN	myotrophin [Source:HGNC Symbol;Acc:15667]	17063233	5.5411	5.13877	5.05895	6.42557	-0.0798204	0.806859	0.931018	1.2868	0.00123338	0.141601	DE only in pagetoid vs control
17064105	ENSG00000106462	EZH2	enhancer of zeste homolog 2 (Drosophila) [Source:HGNC Symbol;Acc:3527]	17064105	5.02765	3.99139	5.41909	5.67248	1.4277	0.0126529	0.27839	1.68109	0.00460053	0.177524	DE only in pagetoid vs control
17064603	ENSG00000055609	KMT2C	lysine (K)-specific methyltransferase 2C [Source:HGNC Symbol;Acc:13726]	17064603	6.40848	5.71187	6.54701	6.96656	0.835139	0.046537	0.392073	1.25469	0.00542185	0.180886	DE only in pagetoid vs control
17065040	NA	NA	NA	NA	4.19975	4.69456	4.04622	3.85847	-0.64834	0.0310631	0.360004	-0.836093	0.00793032	0.199743	DE only in pagetoid vs control
17065458	ENSG00000171711	DEFB4A	defensin, beta 4A [Source:HGNC Symbol;Acc:2767]	17065458	3.41925	4.29122	3.18356	2.78297	-1.10765	0.033901	0.367192	-1.50825	0.00635726	0.18474	DE only in pagetoid vs control
17065650	ENSG00000221320	AC023385.1		17065650	4.15022	4.8012	4.19297	3.45648	-0.608231	0.195811	0.571975	-1.34473	0.00937843	0.205238	DE only in pagetoid vs control
17067525	ENSG00000253604	RP11-489E7.1		17067525	3.2498	3.8561	3.14112	2.75216	-0.71498	0.037653	0.372399	-1.10394	0.00319519	0.167938	DE only in pagetoid vs control
17067537	ENSG00000104660	LEPROTL1	leptin receptor overlapping transcript-like 1 [Source:HGNC Symbol;Acc:6555]	17067537	3.77879	3.34824	3.52114	4.467	0.172902	0.563411	0.81328	1.11876	0.00179044	0.157511	DE only in pagetoid vs control
17068317	ENSG00000253838	RP11-44K6.2		17068317	2.61744	1.56641	1.74107	4.54483	0.174661	0.726502	0.893356	2.97842	2.60194e-05	0.039858	DE only in pagetoid vs control
17068541	ENSG00000078668	VDAC3	voltage-dependent anion channel 3 [Source:HGNC Symbol;Acc:12674]	17068541	4.66835	4.05474	4.77764	5.17267	0.722898	0.0485859	0.397245	1.11793	0.00480156	0.177524	DE only in pagetoid vs control
17068608	NA	NA	NA	NA	3.99542	1.89858	4.04431	6.04336	2.14574	0.0762983	0.438723	4.14478	0.002349	0.160287	DE only in pagetoid vs control
17068636	ENSG00000185900	POMK	protein-O-mannose kinase [Source:HGNC Symbol;Acc:26267]	17068636	4.51676	3.95428	4.66858	4.92742	0.714296	0.0417619	0.381604	0.973139	0.0085418	0.202021	DE only in pagetoid vs control
17069250	ENSG00000104388	RAB2A	RAB2A, member RAS oncogene family [Source:HGNC Symbol;Acc:9763]	17069250	4.23128	3.77676	4.00607	4.91102	0.229308	0.525948	0.793429	1.13426	0.00609598	0.183874	DE only in pagetoid vs control
17069859	ENSG00000222889	RN7SKP29	RNA, 7SK small nuclear pseudogene 29 [Source:HGNC Symbol;Acc:45753]	17069859	3.20006	3.66419	3.26443	2.67155	-0.399758	0.211136	0.584406	-0.992635	0.00567951	0.182173	DE only in pagetoid vs control
17070634	ENSG00000104312	RIPK2	receptor-interacting serine-threonine kinase 2 [Source:HGNC Symbol;Acc:10020]	17070634	5.4436	4.79665	5.16418	6.36998	0.367532	0.272946	0.629585	1.57333	0.00023	0.093227	DE only in pagetoid vs control
17071855	ENSG00000120533	ENY2	enhancer of yellow 2 homolog (Drosophila) [Source:HGNC Symbol;Acc:24449]	17071855	3.96958	3.71347	3.65413	4.54114	-0.0593426	0.833092	0.940045	0.827667	0.00951117	0.205238	DE only in pagetoid vs control
17071976	ENSG00000253122	RP11-238I10.1		17071976	2.1678	2.7907	1.93807	1.77463	-0.852631	0.0226457	0.332361	-1.01607	0.00858885	0.202636	DE only in pagetoid vs control
17072125	ENSG00000147676	MAL2	mal, T-cell differentiation protein 2 (gene/pseudogene) [Source:HGNC Symbol;Acc:13634]	17072125	4.63391	3.86277	4.63303	5.40592	0.770257	0.0640009	0.422502	1.54315	0.00121624	0.140992	DE only in pagetoid vs control
17072222	NA	NA	NA	NA	5.09783	4.25236	5.25184	5.78927	0.999479	0.0421592	0.38295	1.53691	0.00395208	0.17262	DE only in pagetoid vs control
17072506	NA	NA	NA	NA	5.03297	4.41725	5.19541	5.48624	0.77816	0.0405404	0.37903	1.06899	0.00777603	0.199003	DE only in pagetoid vs control
17072669	ENSG00000136997	MYC	v-myc avian myelocytomatosis viral oncogene homolog [Source:HGNC Symbol;Acc:7553]	17072669	6.24015	5.79155	5.60312	7.32577	-0.188431	0.609466	0.837269	1.53423	0.000772527	0.12678	DE only in pagetoid vs control
17072723	ENSG00000207110	RNU1-106P	RNA, U1 small nuclear 106, pseudogene [Source:HGNC Symbol;Acc:48448]	17072723	6.53362	5.743	6.18823	7.66963	0.44523	0.501817	0.779175	1.92663	0.00973419	0.205605	DE only in pagetoid vs control
17072743	ENSG00000254263	RP11-473O4.4		17072743	3.5052	2.60467	3.68578	4.22515	1.08111	0.0464808	0.392073	1.62048	0.00549415	0.18155	DE only in pagetoid vs control
17072766	ENSG00000132294	EFR3A	EFR3 homolog A (S. cerevisiae) [Source:HGNC Symbol;Acc:28970]	17072766	5.45485	4.82962	5.49279	6.04213	0.663169	0.102707	0.474507	1.21251	0.00644289	0.185456	DE only in pagetoid vs control
17073565	ENSG00000179091	CYC1	cytochrome c-1 [Source:HGNC Symbol;Acc:2579]	17073565	5.56773	5.01048	5.62651	6.06621	0.616029	0.0731743	0.435795	1.05573	0.00499767	0.178336	DE only in pagetoid vs control
17074015	NA	NA	NA	NA	2.99902	2.39847	3.06944	3.52915	0.670968	0.071861	0.433877	1.13068	0.00539934	0.180886	DE only in pagetoid vs control
17077774	ENSG00000205268	PDE7A	phosphodiesterase 7A [Source:HGNC Symbol;Acc:8791]	17077774	4.7562	3.88082	4.89521	5.49255	1.01439	0.0234438	0.333717	1.61173	0.00119539	0.140859	DE only in pagetoid vs control
17079598	ENSG00000034677	RNF19A	ring finger protein 19A, RBR E3 ubiquitin protein ligase [Source:HGNC Symbol;Acc:13432]	17079598	3.67864	3.30707	3.30576	4.42311	-0.00130799	0.997237	0.998997	1.11604	0.00925186	0.205187	DE only in pagetoid vs control
17079830	ENSG00000104517	UBR5	ubiquitin protein ligase E3 component n-recognin 5 [Source:HGNC Symbol;Acc:16806]	17079830	4.99758	4.32672	5.2127	5.45331	0.885974	0.0181942	0.311525	1.12659	0.00429192	0.175994	DE only in pagetoid vs control
17080408	ENSG00000164754	RAD21	RAD21 homolog (S. pombe) [Source:HGNC Symbol;Acc:9811]	17080408	4.92227	4.36312	4.97384	5.42985	0.610714	0.0909252	0.460545	1.06672	0.00672572	0.187279	DE only in pagetoid vs control
17080559	ENSG00000064313	TAF2	TAF2 RNA polymerase II, TATA box binding protein (TBP)-associated factor, 150kDa [Source:HGNC Symbol;Acc:11536]	17080559	4.43876	3.82226	4.58533	4.90868	0.763076	0.0413717	0.381604	1.08642	0.00639814	0.185039	DE only in pagetoid vs control
17080686	ENSG00000221542	AC016405.2		17080686	4.22338	3.01812	3.9465	5.70553	0.928381	0.135507	0.511816	2.68741	0.000408814	0.109144	DE only in pagetoid vs control
17080693	ENSG00000136986	DERL1	derlin 1 [Source:HGNC Symbol;Acc:28454]	17080693	4.2007	3.79779	3.94928	4.85503	0.151495	0.586987	0.826886	1.05724	0.00161806	0.153345	DE only in pagetoid vs control
17080853	ENSG00000164983	TMEM65	transmembrane protein 65 [Source:HGNC Symbol;Acc:25203]	17080853	4.53201	3.94872	4.32959	5.31771	0.38087	0.37623	0.701147	1.36899	0.0053275	0.180886	DE only in pagetoid vs control
17081708	ENSG00000123908	AGO2	argonaute RISC catalytic component 2 [Source:HGNC Symbol;Acc:3263]	17081708	4.82382	4.29074	4.78097	5.39976	0.490235	0.155418	0.533852	1.10903	0.00426906	0.175994	DE only in pagetoid vs control
17081737	ENSG00000169398	PTK2	protein tyrosine kinase 2 [Source:HGNC Symbol;Acc:9611]	17081737	4.71523	4.2625	4.69208	5.19112	0.429578	0.132246	0.508452	0.928619	0.00379865	0.171852	DE only in pagetoid vs control
17082362	ENSG00000227184	EPPK1	epiplakin 1 [Source:HGNC Symbol;Acc:15577]	17082362	4.79253	3.93552	5.13992	5.30215	1.2044	0.0149606	0.293546	1.36662	0.00712091	0.191515	DE only in pagetoid vs control
17084237	ENSG00000086061	DNAJA1	DnaJ (Hsp40) homolog, subfamily A, member 1 [Source:HGNC Symbol;Acc:5229]	17084237	5.46912	4.92975	5.26677	6.21084	0.337014	0.424975	0.735476	1.28108	0.00735497	0.19354	DE only in pagetoid vs control
17084268	ENSG00000086065	CHMP5	charged multivesicular body protein 5 [Source:HGNC Symbol;Acc:26942]	17084268	4.82724	4.04981	4.94958	5.48231	0.899772	0.070945	0.43232	1.4325	0.00758675	0.196194	DE only in pagetoid vs control
17084428	ENSG00000165006	UBAP1	ubiquitin associated protein 1 [Source:HGNC Symbol;Acc:12461]	17084428	4.07583	3.29787	4.21623	4.71339	0.918361	0.05458	0.407362	1.41552	0.00595286	0.182933	DE only in pagetoid vs control
17084704	ENSG00000231393	RP11-331F9.3		17084704	4.33582	5.04361	4.08488	3.87896	-0.958733	0.0169131	0.30635	-1.16465	0.00531341	0.180886	DE only in pagetoid vs control
17084904	ENSG00000165304	MELK	maternal embryonic leucine zipper kinase [Source:HGNC Symbol;Acc:16870]	17084904	3.25643	2.65172	3.26768	3.8499	0.615963	0.0538643	0.406785	1.19818	0.00107001	0.134635	DE only in pagetoid vs control
17084932	ENSG00000233137	RP11-220I1.1		17084932	5.3871	5.01015	5.15998	5.99117	0.149826	0.616435	0.840572	0.98102	0.00462994	0.177524	DE only in pagetoid vs control
17085439	NA	NA	NA	NA	4.54139	3.89989	3.805	5.91927	-0.0948953	0.866038	0.952371	2.01937	0.00252672	0.160639	DE only in pagetoid vs control
17090611	ENSG00000196358	NTNG2	netrin G2 [Source:HGNC Symbol;Acc:14288]	17090611	2.87949	3.35723	2.78472	2.49653	-0.57251	0.056166	0.410456	-0.860692	0.00731416	0.192853	DE only in pagetoid vs control
17095318	ENSG00000165119	HNRNPK	heterogeneous nuclear ribonucleoprotein K [Source:HGNC Symbol;Acc:5044]	17095318	6.6989	6.08992	6.81013	7.19666	0.720211	0.0199823	0.318791	1.10675	0.00121158	0.140992	DE only in pagetoid vs control
17095325	NA	NA	NA	NA	8.81874	7.66563	8.55709	10.2335	0.891462	0.294244	0.64477	2.56787	0.00714356	0.191515	DE only in pagetoid vs control
17095326	NA	NA	NA	NA	6.10601	5.48296	6.20986	6.62522	0.726896	0.0534607	0.406442	1.14225	0.00506555	0.179694	DE only in pagetoid vs control
17095344	NA	NA	NA	NA	7.78911	7.35314	7.39171	8.62247	0.0385646	0.925335	0.974263	1.26933	0.0071021	0.191515	DE only in pagetoid vs control
17095461	ENSG00000083223	ZCCHC6	zinc finger, CCHC domain containing 6 [Source:HGNC Symbol;Acc:25817]	17095461	5.94332	5.23301	5.96151	6.63543	0.728494	0.0991901	0.470757	1.40242	0.00425354	0.175994	DE only in pagetoid vs control
17095775	ENSG00000196305	IARS	isoleucyl-tRNA synthetase [Source:HGNC Symbol;Acc:5330]	17095775	5.55382	4.79511	5.77697	6.08938	0.981855	0.015157	0.295513	1.29427	0.0026196	0.160818	DE only in pagetoid vs control
17095882	ENSG00000127083	OMD	osteomodulin [Source:HGNC Symbol;Acc:8134]	17095882	5.3119	4.72177	5.1738	6.04014	0.45203	0.265226	0.623355	1.31837	0.00436529	0.176096	DE only in pagetoid vs control
17097152	ENSG00000136813	KIAA0368	KIAA0368 [Source:HGNC Symbol;Acc:29020]	17097152	4.80921	4.19941	5.03149	5.19675	0.832077	0.0230906	0.333377	0.997335	0.00849121	0.201564	DE only in pagetoid vs control
17097308	ENSG00000119314	PTBP3	polypyrimidine tract binding protein 3 [Source:HGNC Symbol;Acc:10253]	17097308	6.39389	5.61888	6.46975	7.09303	0.850871	0.0160936	0.301819	1.47415	0.000308072	0.103233	DE only in pagetoid vs control
17100655	ENSG00000198763	MT-ND2	mitochondrially encoded NADH dehydrogenase 2 [Source:HGNC Symbol;Acc:7456]	17100655	9.89955	10.6649	9.72954	9.30415	-0.935397	0.050081	0.399437	-1.36079	0.00748258	0.195933	DE only in pagetoid vs control
17100667	ENSG00000198899	MT-ATP6	mitochondrially encoded ATP synthase 6 [Source:HGNC Symbol;Acc:7414]	17100667	7.50294	8.70957	7.51578	6.28347	-1.19378	0.0713238	0.432679	-2.4261	0.00137729	0.145504	DE only in pagetoid vs control
17101622	ENSG00000046651	OFD1	oral-facial-digital syndrome 1 [Source:HGNC Symbol;Acc:2567]	17101622	4.38571	3.80245	4.29967	5.05501	0.497226	0.167241	0.544671	1.25256	0.00247196	0.160639	DE only in pagetoid vs control
17102041	ENSG00000102172	SMS	spermine synthase [Source:HGNC Symbol;Acc:11123]	17102041	4.55022	3.77217	4.28315	5.59534	0.510979	0.305377	0.652553	1.82316	0.00191706	0.157522	DE only in pagetoid vs control
17102792	ENSG00000171659	GPR34	G protein-coupled receptor 34 [Source:HGNC Symbol;Acc:4490]	17102792	4.05409	3.53027	3.8927	4.7393	0.362425	0.354347	0.685559	1.20903	0.00637341	0.184958	DE only in pagetoid vs control
17104684	NA	NA	NA	NA	6.90002	5.73384	6.76697	8.19926	1.03313	0.160455	0.539417	2.46542	0.00322439	0.167938	DE only in pagetoid vs control
17106997	ENSG00000134602	MST4	Serine/threonine-protein kinase MST4 [Source:UniProtKB/Swiss-Prot;Acc:Q9P289]	17106997	5.0779	4.35771	4.70086	6.17514	0.343152	0.454396	0.752362	1.81744	0.00109982	0.134635	DE only in pagetoid vs control
17108528	ENSG00000197932	F8A1	coagulation factor VIII-associated 1 [Source:HGNC Symbol;Acc:3547]	17108528	7.91437	5.95602	8.25074	9.53633	2.29472	0.0248454	0.337237	3.58031	0.00151398	0.149626	DE only in pagetoid vs control
17108841	ENSG00000207320	Y_RNA	Y RNA [Source:RFAM;Acc:RF00019]	17108841	4.93965	3.50101	5.11599	6.20195	1.61498	0.0910735	0.460545	2.70094	0.00883288	0.204317	DE only in pagetoid vs control
17111362	ENSG00000271886	MIR98	microRNA 98 [Source:HGNC Symbol;Acc:31649]	17111362	4.83313	5.41842	4.71195	4.36902	-0.706476	0.0566758	0.411064	-1.0494	0.007997	0.200508	DE only in pagetoid vs control
17111786	ENSG00000147160	AWAT2	acyl-CoA wax alcohol acyltransferase 2 [Source:HGNC Symbol;Acc:23251]	17111786	6.3879	7.97525	5.79627	5.39219	-2.17898	0.0101374	0.258984	-2.58305	0.00337343	0.169034	DE only in pagetoid vs control
17112910	ENSG00000158164	TMSB15A	thymosin beta 15a [Source:HGNC Symbol;Acc:30744]	17112910	3.02738	2.23503	2.49555	4.35156	0.260513	0.718421	0.88859	2.11652	0.00961307	0.205537	DE only in pagetoid vs control
17113036	ENSG00000222419	RNA5SP511	RNA, 5S ribosomal pseudogene 511 [Source:HGNC Symbol;Acc:43411]	17113036	2.10698	2.77456	1.98951	1.55688	-0.785044	0.0596302	0.415744	-1.21768	0.00663038	0.186119	DE only in pagetoid vs control
17114174	NA	NA	NA	NA	4.30368	3.21793	4.12672	5.56639	0.908781	0.171204	0.548513	2.34845	0.00220357	0.160287	DE only in pagetoid vs control
17114177	ENSG00000213468	RP11-453F18__B.1		17114177	3.53359	2.6899	3.62671	4.28417	0.936807	0.0528816	0.406442	1.59426	0.00286352	0.163327	DE only in pagetoid vs control
17117110	ENSG00000185275	CD24P4	CD24 molecule pseudogene 4 [Source:HGNC Symbol;Acc:1649]	17117110	7.87124	6.93872	8.01698	8.65802	1.07826	0.0811003	0.446546	1.7193	0.0095183	0.205238	DE only in pagetoid vs control
17117529	NA	NA	NA	NA	2.84641	2.00459	2.76826	3.76637	0.763668	0.101355	0.473469	1.76178	0.00117383	0.139856	DE only in pagetoid vs control
17117565	ENSG00000258017	RP11-386G11.10		17117565	8.0025	7.45642	7.61488	8.93619	0.158453	0.685316	0.873403	1.47976	0.00167013	0.153345	DE only in pagetoid vs control
17117575	ENSG00000257941	RP11-290L1.4		17117575	5.6676	4.94983	5.72052	6.33246	0.770692	0.0952383	0.465576	1.38263	0.00622325	0.184205	DE only in pagetoid vs control
17117837	NA	NA	NA	NA	2.49729	3.0817	2.37436	2.03581	-0.70734	0.0420961	0.382708	-1.04589	0.00513698	0.179938	DE only in pagetoid vs control
17118015	ENSG00000203644	AC083799.1		17118015	4.08715	3.26472	4.18877	4.80796	0.924044	0.0684643	0.429544	1.54324	0.00523698	0.180566	DE only in pagetoid vs control
17118271	NA	NA	NA	NA	5.73181	5.12176	5.47053	6.60315	0.348777	0.398016	0.717423	1.4814	0.00230604	0.160287	DE only in pagetoid vs control
17118368	NA	NA	NA	NA	4.49738	3.95839	3.87898	5.65478	-0.0794101	0.863714	0.951666	1.69638	0.0021599	0.160287	DE only in pagetoid vs control
17118850	ENSG00000206799	SNORA32	small nucleolar RNA, H/ACA box 32 [Source:HGNC Symbol;Acc:32622]	17118850	4.95602	3.03124	4.97578	6.86105	1.94454	0.069269	0.430688	3.82981	0.00164886	0.153345	DE only in pagetoid vs control
17118856	ENSG00000207145	SNORA18	small nucleolar RNA, H/ACA box 18 [Source:HGNC Symbol;Acc:32608]	17118856	6.20995	5.34593	5.47024	7.81369	0.124306	0.871991	0.954451	2.46776	0.00561423	0.181603	DE only in pagetoid vs control
17118898	ENSG00000212599	RNU6-279P	RNA, U6 small nuclear 279, pseudogene [Source:HGNC Symbol;Acc:47242]	17118898	5.72485	6.48891	6.15845	4.52719	-0.330462	0.475049	0.763742	-1.96172	0.000632352	0.122333	DE only in pagetoid vs control
17118964	ENSG00000263643	MIR4515	microRNA 4515 [Source:HGNC Symbol;Acc:41800]	17118964	4.69908	5.15228	4.75259	4.19237	-0.399687	0.191847	0.567376	-0.959907	0.0052486	0.180586	DE only in pagetoid vs control
17119292	ENSG00000272045	MIR1914	microRNA 1914 [Source:HGNC Symbol;Acc:35398]	17119292	3.38677	4.19749	3.05437	2.90844	-1.14312	0.0175281	0.311129	-1.28904	0.00887308	0.204317	DE only in pagetoid vs control
17119328	ENSG00000264141	MIR3928	microRNA 3928 [Source:HGNC Symbol;Acc:38933]	17119328	3.68788	4.10461	3.88175	3.07727	-0.222855	0.440028	0.744602	-1.02733	0.00249357	0.160639	DE only in pagetoid vs control
17119654	ENSG00000004866	ST7	suppression of tumorigenicity 7 [Source:HGNC Symbol;Acc:11351]	17119654	3.48558	2.9328	3.12741	4.39653	0.194613	0.663809	0.863772	1.46373	0.00476765	0.177524	DE only in pagetoid vs control
17119698	ENSG00000207110	RNU1-106P	RNA, U1 small nuclear 106, pseudogene [Source:HGNC Symbol;Acc:48448]	17119698	6.53362	5.743	6.18823	7.66963	0.44523	0.501817	0.779175	1.92663	0.00973419	0.205605	DE only in pagetoid vs control
17119704	ENSG00000245910	SNHG6	small nucleolar RNA host gene 6 (non-protein coding) [Source:HGNC Symbol;Acc:32965]	17119704	6.07345	5.09858	6.35654	6.76521	1.25796	0.0362256	0.369791	1.66663	0.00828544	0.20093	DE only in pagetoid vs control
17120270	ENSG00000238261	RP11-435B5.5		17120270	2.57084	3.14945	2.622	1.94107	-0.527442	0.210132	0.583678	-1.20837	0.00926669	0.205238	DE only in pagetoid vs control
17120274	ENSG00000232274	RP11-782C8.2		17120274	5.74758	6.26169	6.05173	4.92934	-0.209954	0.601173	0.833242	-1.33235	0.00427722	0.175994	DE only in pagetoid vs control
17120418	ENSG00000213260	YWHAZP5	tyrosine 3-monooxygenase/tryptophan 5-monooxygenase activation protein, zeta pseudogene 5 [Source:HGNC Symbol;Acc:30564]	17120418	7.34673	6.12479	7.48173	8.43368	1.35695	0.0399512	0.378306	2.30889	0.00172693	0.154911	DE only in pagetoid vs control
17121350	NA	NA	NA	NA	3.67556	4.22481	3.64027	3.1616	-0.584531	0.118137	0.49375	-1.0632	0.00893734	0.204317	DE only in pagetoid vs control
17121428	ENSG00000260284	TPSP2	tryptase pseudogene 2 [Source:HGNC Symbol;Acc:14136]	17121428	3.50762	4.0719	3.39141	3.05956	-0.680492	0.040487	0.37903	-1.01234	0.00463945	0.177524	DE only in pagetoid vs control
17121854	ENSG00000187775	DNAH17	dynein, axonemal, heavy chain 17 [Source:HGNC Symbol;Acc:2946]	17121854	4.18871	4.52285	4.4568	3.58649	-0.0660473	0.833913	0.94044	-0.936362	0.00888445	0.204317	DE only in pagetoid vs control
17122076	ENSG00000268416	CTD-2626G11.2		17122076	7.7819	9.30985	7.86298	6.17288	-1.44687	0.0274911	0.347074	-3.13697	0.000101011	0.0722097	DE only in pagetoid vs control
17122110	ENSG00000232677	LINC00665	long intergenic non-protein coding RNA 665 [Source:HGNC Symbol;Acc:44323]	17122110	5.26088	4.5308	5.06972	6.18211	0.538911	0.347098	0.680261	1.65131	0.00978513	0.205605	DE only in pagetoid vs control
17122656	ENSG00000222041	LINC00152	long intergenic non-protein coding RNA 152 [Source:HGNC Symbol;Acc:28717]	17122656	5.63286	5.40687	5.13003	6.36166	-0.276842	0.395737	0.71608	0.954788	0.00902278	0.204317	DE only in pagetoid vs control
17122664	ENSG00000222041	LINC00152	long intergenic non-protein coding RNA 152 [Source:HGNC Symbol;Acc:28717]	17122664	4.5579	3.72668	4.00456	5.94245	0.277874	0.513582	0.786738	2.21577	9.74877e-05	0.0722097	DE only in pagetoid vs control
17122988	ENSG00000230637	CTA-246H3.8		17122988	3.43369	3.96321	3.37713	2.96074	-0.586081	0.096869	0.468707	-1.00246	0.00867327	0.203509	DE only in pagetoid vs control
17123092	ENSG00000237517	DGCR5	DiGeorge syndrome critical region gene 5 (non-protein coding) [Source:HGNC Symbol;Acc:16757]	17123092	3.56841	4.14006	3.41971	3.14544	-0.720353	0.04369	0.385473	-0.994624	0.00840439	0.20093	DE only in pagetoid vs control
17123388	ENSG00000124097	HMGB1P1	high mobility group box 1 pseudogene 1 [Source:HGNC Symbol;Acc:4993]	17123388	6.34652	5.69719	6.00817	7.33422	0.310982	0.474456	0.763625	1.63703	0.0016546	0.153345	DE only in pagetoid vs control
17123390	ENSG00000124097	HMGB1P1	high mobility group box 1 pseudogene 1 [Source:HGNC Symbol;Acc:4993]	17123390	5.89169	5.06778	5.63759	6.96971	0.569809	0.274167	0.63071	1.90193	0.00190674	0.157522	DE only in pagetoid vs control
17124550	ENSG00000149262	INTS4	integrator complex subunit 4 [Source:HGNC Symbol;Acc:25048]	17124550	5.26389	4.40265	5.40667	5.98236	1.00403	0.0516103	0.403293	1.57971	0.0047325	0.177524	DE only in pagetoid vs control
17124790	ENSG00000243554	AC004967.7		17124790	5.43565	4.17798	5.6322	6.49678	1.45422	0.0314769	0.36049	2.3188	0.00188103	0.157522	DE only in pagetoid vs control
17125282	ENSG00000204794	PGM5P1	phosphoglucomutase 5 pseudogene 1 [Source:HGNC Symbol;Acc:28452]	17125282	5.10193	5.65981	4.96106	4.68491	-0.698748	0.0356631	0.36885	-0.974895	0.0058468	0.182915	DE only in pagetoid vs control
17126000	ENSG00000265438	MIR4751	microRNA 4751 [Source:HGNC Symbol;Acc:41819]	17126000	4.79944	3.69257	4.75915	5.94661	1.06658	0.034173	0.367404	2.25404	0.000202187	0.0922575	DE only in pagetoid vs control
17126024	ENSG00000265238	MIR3614	microRNA 3614 [Source:HGNC Symbol;Acc:38995]	17126024	6.48455	4.72175	6.7388	7.99309	2.01705	0.0308371	0.359296	3.27134	0.00159622	0.153345	DE only in pagetoid vs control
17126080	NA	NA	NA	NA	5.53713	5.07399	5.0377	6.49969	-0.0362862	0.929829	0.975525	1.42571	0.00330114	0.167938	DE only in pagetoid vs control
17126094	NA	NA	NA	NA	6.61695	5.9405	6.60493	7.30541	0.66443	0.0975429	0.468865	1.36491	0.00259079	0.160818	DE only in pagetoid vs control
17126120	NA	NA	NA	NA	5.53713	5.07399	5.0377	6.49969	-0.0362862	0.929829	0.975525	1.42571	0.00330114	0.167938	DE only in pagetoid vs control
17126132	NA	NA	NA	NA	6.61695	5.9405	6.60493	7.30541	0.66443	0.0975429	0.468865	1.36491	0.00259079	0.160818	DE only in pagetoid vs control
17126196	NA	NA	NA	NA	3.85721	3.08023	3.65346	4.83796	0.573228	0.170862	0.548513	1.75773	0.000555106	0.120898	DE only in pagetoid vs control
17127645	NA	NA	NA	NA	2.6468	3.14674	2.6759	2.11775	-0.470843	0.132496	0.508684	-1.02899	0.00353816	0.169246	DE only in pagetoid vs control
17127671	NA	NA	NA	NA	1.98533	2.46809	1.8451	1.64281	-0.622991	0.0315928	0.361001	-0.825275	0.00686102	0.189185	DE only in pagetoid vs control
